# Supplementary material for: Global Burden of Inflammatory Bowel Disease Among Children and Adolescents: A Comprehensive Analysis (1990–2019)
Source: Int J Public Health. 2024 Sep 9;69:1607440. doi: 10.3389/ijph.2024.1607440 (PMC11417169; doi:10.3389/ijph.2024.1607440)
Supplement: Supplementary file 1 [file Table2.XLSX]

## Sheet: Sheet1
Table S2 Children and adolescents IBD prevalence in 1990 and 2019 for both sexes and percentage change in rates by location
Location	1990		2019		Percentage change in rates between 1990 and 2019
	Counts (95%UI)	Rate (95%UI)	Counts (95%UI)	Rate (95%UI)
Global	74975.52 (60678.52,92219.20)	3.30 (2.67,4.06)	88828.9 (72606.82,108301.34)	3.44 (2.82,4.20)	0.04 (0.02,0.07)
Taiwan (Province of China)	96.57 (71.46,126.89)	1.32 (0.98,1.73)	126.67 (98.07,160.44)	2.97 (2.30,3.76)	1.25 (0.97,1.61)
Lao People's Democratic Republic	9.18 (5.88,13.53)	0.41 (0.26,0.60)	16.93 (11.29,24.05)	0.57 (0.38,0.81)	0.40 (0.19,0.70)
Philippines	159.84 (104.98,226.38)	0.50 (0.33,0.70)	275.2 (184.46,383.31)	0.59 (0.40,0.83)	0.20 (0.13,0.29)
Samoa	0.53 (0.34,0.76)	0.62 (0.40,0.88)	0.61 (0.39,0.87)	0.62 (0.40,0.89)	0.01 (-0.11,0.16)
Georgia	80.01 (60.87,104.29)	4.46 (3.39,5.81)	37.93 (28.67,49.19)	4.11 (3.11,5.34)	-0.08 (-0.15,0.00)
Democratic People's Republic of Korea	103.09 (74.01,140.04)	1.23 (0.89,1.68)	99.47 (70.71,134.08)	1.48 (1.05,2.00)	0.20 (0.08,0.33)
Kiribati	0.16 (0.10,0.23)	0.43 (0.27,0.63)	0.24 (0.16,0.34)	0.46 (0.29,0.64)	0.06 (-0.08,0.25)
Indonesia	402.73 (259.72,581.09)	0.46 (0.30,0.66)	531.22 (351.01,751.56)	0.60 (0.40,0.85)	0.32 (0.23,0.43)
Vanuatu	0.35 (0.22,0.51)	0.43 (0.27,0.62)	0.67 (0.43,0.97)	0.48 (0.31,0.70)	0.12 (-0.04,0.31)
Timor-Leste	1.57 (0.99,2.29)	0.38 (0.24,0.56)	3.96 (2.59,5.69)	0.60 (0.39,0.85)	0.55 (0.31,0.86)
Mongolia	38.55 (28.86,50.77)	3.40 (2.55,4.48)	39.01 (29.2,50.33)	3.17 (2.37,4.09)	-0.07 (-0.15,0.01)
Myanmar	90.73 (57.94,131.33)	0.46 (0.29,0.66)	123.8 (80.98,176.39)	0.62 (0.41,0.88)	0.36 (0.17,0.59)
Papua New Guinea	8.58 (5.31,12.44)	0.41 (0.25,0.59)	19.14 (12.37,27.57)	0.41 (0.27,0.59)	0.02 (-0.13,0.19)
China	6757.45 (4930.57,9142.18)	1.50 (1.10,2.03)	8284.84 (6242.36,10625.62)	2.76 (2.08,3.54)	0.84 (0.67,1.04)
Azerbaijan	119.90 (90.54,156.84)	3.83 (2.89,5.00)	122.24 (92.82,159.09)	4.08 (3.10,5.31)	0.07 (-0.02,0.15)
Thailand	121.71 (77.22,178.93)	0.53 (0.34,0.78)	116.27 (78.11,161.91)	0.78 (0.52,1.08)	0.46 (0.23,0.80)
Fiji	1.88 (1.23,2.73)	0.52 (0.34,0.76)	1.97 (1.30,2.83)	0.57 (0.38,0.83)	0.10 (-0.06,0.28)
Tonga	0.30 (0.19,0.43)	0.59 (0.38,0.84)	0.28 (0.19,0.40)	0.60 (0.40,0.86)	0.03 (-0.11,0.20)
Maldives	0.60 (0.39,0.87)	0.47 (0.30,0.68)	0.89 (0.60,1.25)	0.64 (0.43,0.89)	0.36 (0.18,0.60)
Cambodia	22.67 (14.42,32.20)	0.39 (0.25,0.56)	37.06 (24.5,53.46)	0.57 (0.38,0.82)	0.45 (0.25,0.71)
Central Europe, Eastern Europe, and Central Asia	9412.97 (7387.79,11805.90)	6.85 (5.38,8.59)	7457.59 (6004.05,9210.1)	7.12 (5.73,8.79)	0.04 (0.00,0.08)
Uzbekistan	356.21 (266.84,464.29)	3.33 (2.50,4.35)	500.74 (376.42,656.12)	3.81 (2.86,4.99)	0.14 (0.05,0.25)
Kyrgyzstan	74.97 (57.05,97.73)	3.57 (2.72,4.66)	91.71 (69.02,120.97)	3.51 (2.64,4.63)	-0.02 (-0.10,0.07)
Turkmenistan	64.26 (48.42,83.24)	3.40 (2.57,4.41)	73.00 (55.18,95.32)	3.81 (2.88,4.98)	0.12 (0.02,0.22)
Armenia	49.96 (37.61,64.42)	3.77 (2.83,4.86)	31.70 (24.10,41.49)	4.09 (3.11,5.36)	0.09 (-0.01,0.2)
Sri Lanka	59.77 (40.98,82.81)	0.82 (0.56,1.13)	105.19 (79.35,137.03)	1.54 (1.16,2.01)	0.89 (0.61,1.31)
Croatia	345.72 (298.87,398.45)	26.07 (22.54,30.05)	226.12 (187.90,268.02)	27.52 (22.87,32.62)	0.06 (-0.05,0.16)
Viet Nam	328.27 (218.48,465.24)	0.98 (0.66,1.40)	467.72 (325.16,652.96)	1.67 (1.16,2.33)	0.69 (0.5,0.99)
Solomon Islands	0.79 (0.49,1.15)	0.40 (0.25,0.59)	1.39 (0.88,1.99)	0.43 (0.27,0.61)	0.06 (-0.11,0.26)
Slovakia	336.93 (271.56,413.94)	19.20 (15.48,23.59)	212.81 (169.82,264.76)	19.1 (15.25,23.77)	-0.01 (-0.08,0.07)
Albania	152.43 (118.36,196.82)	10.48 (8.13,13.53)	87.10 (67.10,111.33)	13.08 (10.08,16.72)	0.25 (0.15,0.36)
Bulgaria	304.65 (236.23,389.11)	12.90 (10,16.47)	162.69 (125.62,208.80)	12.46 (9.62,15.99)	-0.03 (-0.11,0.05)
Tajikistan	88.61 (66.93,115.92)	3.09 (2.33,4.04)	141.03 (106.59,187.20)	3.42 (2.59,4.55)	0.11 (0.01,0.21)
North Macedonia	85.09 (65.85,108.89)	12.02 (9.31,15.39)	60.51 (47.31,77.03)	12.94 (10.12,16.48)	0.08 (-0.02,0.18)
Greece	213.35 (164.86,274)	7.59 (5.87,9.75)	146.97 (116.83,183.73)	7.45 (5.92,9.32)	-0.02 (-0.15,0.14)
Micronesia (Federated States of)	0.29 (0.18,0.41)	0.49 (0.31,0.71)	0.26 (0.17,0.37)	0.60 (0.40,0.88)	0.24 (0.07,0.44)
Malaysia	54.52 (38.6,74.18)	0.65 (0.46,0.89)	120.00 (89.05,157.03)	1.15 (0.85,1.51)	0.76 (0.53,1.07)
Lithuania	88.00 (70.04,110.07)	7.96 (6.33,9.95)	61.87 (51.29,74.97)	11.17 (9.26,13.53)	0.40 (0.26,0.57)
Belarus	161.37 (123.85,206.11)	5.12 (3.93,6.54)	106.95 (81.52,137.59)	5.12 (3.91,6.59)	0.00 (-0.08,0.09)
Republic of Moldova	63.57 (47.94,83.32)	4.03 (3.04,5.29)	43.48 (34.68,54.12)	5.63 (4.49,7.00)	0.39 (0.22,0.59)
Andorra	1.14 (0.86,1.46)	8.45 (6.41,10.86)	1.19 (0.91,1.54)	7.96 (6.11,10.32)	-0.06 (-0.16,0.07)
Montenegro	27.51 (21.35,35.31)	12.82 (9.95,16.46)	20.72 (16.11,26.05)	13.84 (10.77,17.40)	0.08 (-0.01,0.17)
Kazakhstan	265.02 (197.86,347.90)	4.01 (2.99,5.26)	234.44 (176.82,305.82)	3.74 (2.82,4.88)	-0.07 (-0.15,0.02)
Southeast Asia, East Asia, and Oceania	8228.24 (5964.14,11206.43)	1.19 (0.86,1.62)	10341.68 (7783.08,13322.31)	1.91 (1.43,2.46)	0.60 (0.47,0.75)
Brunei Darussalam	4.83 (3.60,6.40)	4.20 (3.13,5.56)	7.36 (5.52,9.84)	5.61 (4.20,7.49)	0.34 (0.2,0.48)
Bosnia and Herzegovina	171.65 (136.74,215.64)	11.46 (9.13,14.40)	95.38 (76.91,117.66)	14.37 (11.59,17.72)	0.25 (0.15,0.35)
Poland	1940.84 (1507.1,2475.54)	15.62 (12.13,19.92)	1636.04 (1343.04,1995.41)	21.23 (17.42,25.89)	0.36 (0.23,0.51)
Serbia	343.45 (261.85,438.65)	12.21 (9.31,15.59)	322.34 (255.40,410.54)	16.19 (12.83,20.62)	0.33 (0.21,0.47)
Marshall Islands	0.12 (0.08,0.17)	0.45 (0.28,0.64)	0.13 (0.09,0.19)	0.55 (0.36,0.78)	0.23 (0.04,0.44)
Hungary	769.67 (648.94,908.95)	26.55 (22.39,31.35)	674.78 (577.24,796.61)	36.08 (30.87,42.59)	0.36 (0.24,0.47)
Germany	1720.36 (1347.7,2235.06)	9.92 (7.77,12.89)	2243.62 (1803.18,2819.63)	14.29 (11.48,17.95)	0.44 (0.26,0.63)
Republic of Korea	783.46 (621.96,983.77)	4.90 (3.89,6.15)	1145.25 (1004.73,1299.32)	12.01 (10.54,13.63)	1.45 (1.04,1.97)
Italy	2807.68 (2250.85,3540.01)	20.61 (16.53,25.99)	1915.14 (1534.52,2374.93)	17.67 (14.16,21.91)	-0.14 (-0.20,-0.09)
Czechia	303.71 (243.87,379.18)	9.99 (8.02,12.47)	328.27 (270.73,402.13)	15.07 (12.43,18.46)	0.51 (0.31,0.74)
High-income	42219.45 (35749.58,50530.25)	16.5 (13.97,19.75)	48918.38 (41826.52,57257.1)	20.24 (17.31,23.69)	0.23 (0.18,0.28)
Latvia	54.14 (42.59,68.12)	7.19 (5.66,9.05)	35.72 (28.21,45.67)	9.11 (7.19,11.65)	0.27 (0.15,0.39)
Slovenia	107.48 (87.57,132.15)	19.31 (15.73,23.74)	78.33 (63.60,95.78)	19.44 (15.79,23.77)	0.01 (-0.1,0.14)
Belgium	297.79 (251.69,348.89)	12.04 (10.18,14.11)	249.72 (192.98,320.64)	9.76 (7.54,12.53)	-0.19 (-0.32,-0.02)
Australia	508.82 (392.04,637.17)	9.83 (7.58,12.32)	967.87 (776.81,1190.27)	16.07 (12.90,19.77)	0.63 (0.43,0.84)
Israel	123.7 (97.78,156.41)	6.17 (4.88,7.80)	178.67 (142.72,224.59)	5.39 (4.31,6.78)	-0.13 (-0.26,0.03)
France	3077.96 (2774.4,3440.97)	19.07 (17.19,21.32)	3106.59 (2585.03,3649.03)	19.50 (16.23,22.91)	0.02 (-0.13,0.14)
Ireland	118.76 (93.87,151.05)	8.94 (7.07,11.37)	115.85 (89.65,149.11)	8.65 (6.69,11.13)	-0.03 (-0.16,0.11)
Japan	3056.55 (2304.2,3958.54)	9.16 (6.91,11.87)	5116.67 (4101.92,6339.40)	23.69 (18.99,29.35)	1.59 (1.38,1.84)
Sweden	341.24 (265.22,430.17)	16.19 (12.58,20.41)	319.58 (249.20,401.55)	13.48 (10.52,16.94)	-0.17 (-0.25,-0.06)
Malta	8.11 (6.17,10.59)	7.04 (5.35,9.19)	6.43 (5.03,8.19)	7.70 (6.02,9.81)	0.09 (-0.02,0.24)
Russian Federation	1843.49 (1397.4,2372.72)	4.07 (3.09,5.24)	1321.62 (999.32,1698.48)	3.84 (2.91,4.94)	-0.06 (-0.07,-0.04)
Chile	142.04 (106.95,185.29)	2.69 (2.03,3.51)	151.46 (113.46,197.12)	3.11 (2.33,4.05)	0.16 (0.06,0.26)
Switzerland	194.45 (154.31,246.55)	12.34 (9.79,15.65)	230.35 (183.88,290.56)	13.22 (10.56,16.68)	0.07 (-0.04,0.19)
Estonia	25.74 (20.35,32.1)	5.60 (4.43,6.99)	16.77 (12.78,21.49)	6.05 (4.61,7.76)	0.08 (-0.02,0.20)
Finland	334.14 (289.13,381.69)	26.32 (22.78,30.07)	241.47 (194.92,303.38)	20.62 (16.65,25.91)	-0.22 (-0.36,-0.05)
Netherlands	726.81 (624.88,847.99)	18.96 (16.30,22.13)	199.63 (154.09,255.54)	5.30 (4.09,6.78)	-0.72 (-0.77,-0.67)
Austria	521.87 (428.19,631.53)	27.85 (22.85,33.71)	398.88 (333.6,483.13)	22.88 (19.14,27.71)	-0.18 (-0.28,-0.05)
United States of America	15612.41 (12329.2,19593.36)	21.16 (16.71,26.56)	20883.9 (17621.78,24674.02)	25.53 (21.54,30.17)	0.21 (0.09,0.33)
Dominica	0.58 (0.42,0.78)	1.78 (1.30,2.42)	0.40 (0.29,0.53)	1.97 (1.43,2.61)	0.11 (-0.01,0.25)
Denmark	494.77 (432.59,565.96)	39.58 (34.6,45.27)	494.77 (423.80,581.50)	37.96 (32.52,44.62)	-0.04 (-0.14,0.08)
Cyprus	9.49 (7.22,12.34)	3.67 (2.79,4.76)	15.22 (12.32,18.95)	5.46 (4.42,6.80)	0.49 (0.30,0.76)
Canada	6017.97 (5419.05,6656.01)	78.50 (70.68,86.82)	5620.43 (5011.86,6319.31)	69.12 (61.64,77.72)	-0.12 (-0.19,-0.04)
Bahamas	2.26 (1.65,3.02)	2.10 (1.54,2.81)	2.40 (1.73,3.26)	2.17 (1.57,2.95)	0.04 (-0.07,0.14)
Luxembourg	9.93 (7.76,12.57)	11.25 (8.79,14.25)	16.10 (12.72,20.60)	12.17 (9.62,15.57)	0.08 (-0.03,0.23)
Bolivia (Plurinational State of)	26.19 (18.2,36.71)	0.77 (0.54,1.08)	41.09 (29.06,55.96)	0.82 (0.58,1.12)	0.06 (-0.03,0.18)
New Zealand	127.92 (101.67,164.30)	11.62 (9.23,14.92)	159.81 (128.86,200.28)	13.49 (10.88,16.91)	0.16 (0.02,0.29)
Ukraine	489.72 (367.81,643.18)	3.26 (2.45,4.28)	284.80 (215.10,372.37)	3.18 (2.40,4.16)	-0.03 (-0.10,0.06)
Guyana	5.60 (4.05,7.52)	1.51 (1.09,2.02)	4.62 (3.37,6.27)	1.64 (1.2,2.23)	0.09 (-0.01,0.22)
Singapore	44.31 (33.15,58.46)	4.81 (3.60,6.35)	41.37 (30.96,55.72)	3.99 (2.99,5.38)	-0.17 (-0.26,-0.08)
Spain	2034.29 (1795.73,2308.76)	18.25 (16.11,20.71)	1904.16 (1654.62,2191.64)	21.07 (18.31,24.25)	0.15 (0.06,0.26)
Saint Vincent and the Grenadines	0.85 (0.61,1.13)	1.57 (1.13,2.09)	0.60 (0.44,0.81)	1.76 (1.28,2.38)	0.12 (0.02,0.24)
Argentina	170.15 (122.4,231.26)	1.31 (0.94,1.78)	208.70 (150.8,279.15)	1.47 (1.07,1.97)	0.13 (0.01,0.26)
Romania	660.35 (510.23,849.47)	8.80 (6.80,11.32)	409.51 (323.26,512.59)	10.09 (7.97,12.63)	0.15 (0.04,0.29)
Cuba	78.55 (56.53,107.68)	2.16 (1.55,2.96)	48.30 (35.24,65.41)	1.95 (1.42,2.64)	-0.10 (-0.17,-0.02)
Iceland	8.46 (6.59,10.84)	10.00 (7.79,12.82)	11.48 (9.05,14.69)	12.97 (10.22,16.60)	0.30 (0.15,0.48)
United Kingdom	2338.05 (1907,2892.27)	15.7 (12.8,19.42)	2369.19 (1942.85,2942.76)	15.25 (12.50,18.94)	-0.03 (-0.06,0.01)
Saint Lucia	1.07 (0.77,1.44)	1.58 (1.14,2.12)	0.94 (0.68,1.29)	2.07 (1.51,2.84)	0.31 (0.20,0.44)
Honduras	30.60 (22.06,41.92)	1.13 (0.81,1.55)	61.44 (43.77,83.91)	1.41 (1.00,1.92)	0.25 (0.13,0.38)
Grenada	0.60 (0.43,0.82)	1.46 (1.04,2.00)	0.57 (0.41,0.77)	1.83 (1.32,2.50)	0.25 (0.14,0.39)
Antigua and Barbuda	0.45 (0.33,0.60)	1.84 (1.36,2.45)	0.52 (0.38,0.71)	2.19 (1.61,2.98)	0.19 (0.08,0.31)
Latin America and Caribbean	4408.51 (3362.63,5624.15)	2.37 (1.81,3.02)	4485.27 (3407.08,5781.56)	2.32 (1.76,2.99)	-0.02 (-0.04,0.00)
Uruguay	16.05 (11.61,21.73)	1.49 (1.08,2.02)	15.24 (11.17,20.50)	1.60 (1.17,2.15)	0.07 (-0.04,0.21)
Norway	178.8 (139.93,231.11)	16.06 (12.57,20.76)	262.95 (208.97,330.32)	20.94 (16.64,26.31)	0.30 (0.22,0.40)
Portugal	157.51 (122.27,200.7)	5.29 (4.1,6.74)	156.23 (125.48,195.26)	7.93 (6.37,9.91)	0.50 (0.31,0.75)
Suriname	2.65 (1.90,3.59)	1.55 (1.11,2.11)	3.17 (2.29,4.25)	1.63 (1.18,2.19)	0.05 (-0.05,0.17)
Jamaica	19.56 (14.05,26.44)	1.79 (1.29,2.42)	17.98 (13.14,24.21)	2.08 (1.52,2.80)	0.16 (0.06,0.28)
Colombia	229.69 (166.29,308.25)	1.52 (1.10,2.04)	262.22 (190.05,354.31)	1.75 (1.27,2.36)	0.15 (0.02,0.27)
Belize	1.32 (0.96,1.79)	1.30 (0.94,1.76)	2.87 (2.09,3.89)	1.72 (1.25,2.33)	0.32 (0.18,0.49)
Venezuela (Bolivarian Republic of)	151.50 (110.93,200.27)	1.67 (1.22,2.2)	157.57 (114.44,209.75)	1.69 (1.23,2.26)	0.02 (-0.10,0.12)
North Africa and Middle East	4041.79 (3081.45,5196.44)	2.24 (1.71,2.88)	6409.85 (4890.29,8280.08)	2.80 (2.14,3.62)	0.25 (0.18,0.32)
Dominican Republic	51.94 (37.53,71.22)	1.46 (1.06,2.01)	62.71 (45.01,85.67)	1.56 (1.12,2.13)	0.07 (-0.04,0.20)
Egypt	743.5 (560.7,950.91)	2.66 (2.00,3.40)	1137.36 (838.37,1520.07)	2.71 (2.00,3.63)	0.02 (-0.12,0.17)
Guatemala	46.56 (33.29,63.07)	1.04 (0.75,1.41)	108.31 (77.11,145.34)	1.40 (1.00,1.88)	0.34 (0.21,0.48)
Palestine	21.08 (15.63,28.61)	1.73 (1.28,2.34)	54.70 (39.93,73.70)	2.30 (1.68,3.10)	0.33 (0.19,0.51)
Barbados	3.01 (2.22,3.91)	3.53 (2.61,4.58)	2.51 (1.87,3.27)	3.63 (2.70,4.72)	0.03 (-0.05,0.13)
Panama	19.09 (14.06,24.97)	1.76 (1.29,2.30)	25.80 (18.71,34.87)	1.73 (1.25,2.33)	-0.02 (-0.12,0.10)
Trinidad and Tobago	8.67 (6.29,11.77)	1.68 (1.22,2.28)	6.75 (4.88,9.17)	1.87 (1.35,2.54)	0.11 (0.01,0.24)
Peru	102.67 (71.29,142.55)	0.96 (0.66,1.33)	121.19 (85.75,168.37)	1.01 (0.71,1.40)	0.06 (-0.06,0.18)
Kuwait	32.36 (27.44,38.02)	4.63 (3.93,5.44)	35.30 (26.06,46.24)	3.22 (2.38,4.22)	-0.3 (-0.43,-0.16)
El Salvador	36.15 (26.27,49.13)	1.33 (0.97,1.81)	35.41 (25.15,48.40)	1.54 (1.10,2.11)	0.16 (0.04,0.29)
Saudi Arabia	187.86 (143.87,243.39)	2.25 (1.72,2.92)	303.85 (228.85,397.69)	3.14 (2.37,4.11)	0.40 (0.25,0.58)
Haiti	35.73 (25.71,48.05)	1.07 (0.77,1.45)	67.82 (48.13,93.08)	1.23 (0.87,1.69)	0.15 (0.02,0.29)
United Arab Emirates	13.78 (10.34,18.22)	1.94 (1.46,2.57)	44.42 (33.32,58.92)	2.93 (2.20,3.89)	0.51 (0.37,0.64)
Bahrain	4.90 (3.72,6.27)	2.44 (1.85,3.12)	10.27 (7.67,13.53)	3.20 (2.39,4.22)	0.31 (0.19,0.48)
India	4113.85 (2910,5857.59)	0.99 (0.70,1.41)	5682.38 (4025.66,8029.36)	1.11 (0.79,1.57)	0.12 (0.08,0.17)
Afghanistan	98.54 (71.8,135.06)	1.54 (1.12,2.11)	335.27 (245.3,460.21)	1.55 (1.14,2.13)	0.01 (-0.09,0.11)
Nicaragua	26.13 (18.8,35.24)	1.16 (0.83,1.56)	39.79 (28.66,52.80)	1.51 (1.09,2.01)	0.31 (0.17,0.46)
Brazil	2597.49 (2033.62,3300.71)	3.84 (3.01,4.89)	2351.71 (1806.86,3043.02)	3.66 (2.81,4.74)	-0.05 (-0.08,-0.01)
Paraguay	45.21 (33.16,59.04)	2.18 (1.60,2.85)	57.17 (41.46,75.26)	2.19 (1.59,2.88)	0.00 (-0.13,0.12)
Turkey	1114.25 (863.57,1422.54)	3.98 (3.08,5.08)	1687.34 (1314,2150.68)	7.57 (5.89,9.65)	0.90 (0.65,1.21)
Costa Rica	22.41 (16.45,29.97)	1.58 (1.16,2.12)	26.56 (19.42,35.02)	1.87 (1.37,2.47)	0.18 (0.06,0.31)
Jordan	94.19 (73.47,119.04)	4.42 (3.45,5.58)	318.38 (244.92,409.85)	6.48 (4.99,8.34)	0.47 (0.34,0.61)
Qatar	3.20 (2.39,4.35)	2.09 (1.56,2.85)	13.34 (10.02,17.68)	2.58 (1.93,3.42)	0.23 (0.13,0.36)
Nepal	87.34 (60.68,124.97)	0.84 (0.58,1.20)	154.31 (108.07,215.66)	1.23 (0.86,1.72)	0.47 (0.32,0.67)
Central African Republic	7.75 (5.19,11.10)	0.52 (0.35,0.74)	15.67 (10.33,22.27)	0.56 (0.37,0.79)	0.08 (-0.06,0.23)
Iraq	144.98 (107.27,193.18)	1.45 (1.07,1.93)	379.57 (273.77,515.37)	2.09 (1.51,2.83)	0.44 (0.27,0.61)
Lebanon	30.15 (22.21,41.14)	1.94 (1.43,2.64)	39.66 (28.99,53.4)	2.30 (1.68,3.09)	0.19 (0.06,0.36)
Mexico	755.69 (563.54,991.66)	1.74 (1.30,2.28)	844.06 (635.52,1100.82)	1.95 (1.47,2.55)	0.12 (0.08,0.18)
Morocco	169.64 (124.19,225.75)	1.36 (0.99,1.81)	209.25 (154.46,278.10)	1.67 (1.23,2.22)	0.23 (0.11,0.36)
Ecuador	50.08 (36.71,66.94)	1.00 (0.73,1.34)	95.42 (71.40,123.36)	1.43 (1.07,1.84)	0.42 (0.28,0.62)
Algeria	317.12 (239.3,407.13)	2.35 (1.77,3.01)	340.65 (252.55,460.63)	2.30 (1.71,3.12)	-0.02 (-0.13,0.1)
Tunisia	89.02 (65.55,119.96)	2.19 (1.61,2.94)	89.94 (65.90,120.60)	2.61 (1.91,3.49)	0.19 (0.09,0.32)
Iran (Islamic Republic of)	511.77 (369.80,708.90)	1.60 (1.15,2.21)	453.61 (329.67,627.78)	1.75 (1.27,2.43)	0.10 (0.06,0.14)
Oman	17.27 (12.70,22.91)	1.74 (1.28,2.30)	26.88 (19.81,35.77)	2.10 (1.54,2.79)	0.21 (0.08,0.33)
Libya	35.57 (26.10,48.27)	1.51 (1.11,2.04)	47.90 (35.01,65.11)	2.33 (1.70,3.17)	0.55 (0.35,0.79)
Angola	30.16 (20.22,43.12)	0.52 (0.35,0.74)	105.45 (72.29,147.08)	0.62 (0.42,0.86)	0.19 (0.05,0.37)
Equatorial Guinea	1.22 (0.80,1.72)	0.49 (0.32,0.69)	6.74 (4.73,9.32)	0.90 (0.63,1.25)	0.84 (0.58,1.20)
Bhutan	3.19 (2.20,4.59)	0.98 (0.68,1.41)	3.61 (2.51,5.13)	1.36 (0.95,1.94)	0.39 (0.24,0.55)
United Republic of Tanzania	85.12 (57.32,120.63)	0.57 (0.38,0.81)	192.35 (128.1,272.47)	0.63 (0.42,0.89)	0.10 (-0.03,0.27)
Yemen	108.67 (79.48,147.03)	1.28 (0.94,1.73)	294.43 (215.1,398.07)	1.80 (1.32,2.44)	0.41 (0.27,0.57)
Comoros	1.49 (1.00,2.09)	0.57 (0.38,0.79)	2.11 (1.42,2.96)	0.69 (0.47,0.97)	0.22 (0.09,0.38)
Eswatini	3.03 (2.06,4.32)	0.64 (0.43,0.91)	4.21 (2.87,5.81)	0.79 (0.54,1.09)	0.25 (0.11,0.41)
South Asia	5173.08 (3662.34,7387.12)	0.94 (0.67,1.35)	7624.78 (5401.85,10797.63)	1.10 (0.78,1.55)	0.16 (0.12,0.20)
Bangladesh	515.48 (362.71,729.83)	0.86 (0.60,1.22)	757.31 (537.80,1090.95)	1.28 (0.91,1.84)	0.49 (0.32,0.67)
Democratic Republic of the Congo	122.98 (80.78,173.51)	0.56 (0.37,0.79)	285.92 (191.30,416.29)	0.60 (0.4,0.88)	0.09 (-0.05,0.26)
Pakistan	453.23 (319.02,642.38)	0.72 (0.51,1.03)	1027.16 (719.06,1465.05)	0.92 (0.64,1.31)	0.27 (0.19,0.36)
Ethiopia	127.98 (85.19,183.72)	0.43 (0.28,0.61)	314.91 (207.04,453.69)	0.54 (0.35,0.77)	0.26 (0.17,0.35)
Sub-Saharan Africa	1491.48 (1004.05,2097.31)	0.54 (0.36,0.76)	3591.34 (2445.28,5089.55)	0.63 (0.43,0.89)	0.16 (0.13,0.19)
Kenya	74.93 (49.99,106.06)	0.54 (0.36,0.77)	168.55 (114.98,238.68)	0.67 (0.46,0.95)	0.24 (0.19,0.32)
Mauritius	3.04 (2.01,4.28)	0.71 (0.46,0.99)	3.06 (2.12,4.32)	0.99 (0.69,1.40)	0.41 (0.22,0.65)
Mozambique	34.30 (22.64,49.17)	0.46 (0.30,0.66)	87.33 (56.48,127.24)	0.51 (0.33,0.75)	0.11 (-0.03,0.28)
Syrian Arab Republic	130.46 (96.29,175.03)	1.73 (1.28,2.33)	171.09 (125.91,231.59)	2.91 (2.14,3.94)	0.68 (0.53,0.85)
South Africa	134.27 (91.67,188.98)	0.78 (0.53,1.09)	162.4 (110.95,229.73)	0.83 (0.57,1.17)	0.07 (0.02,0.12)
Somalia	18.63 (12.13,26.64)	0.44 (0.28,0.63)	49.98 (32.38,71.98)	0.42 (0.27,0.61)	-0.03 (-0.15,0.1)
Benin	13.83 (9.47,19.78)	0.48 (0.33,0.69)	42.61 (28.7,60.01)	0.60 (0.40,0.84)	0.25 (0.09,0.41)
Malawi	26.19 (16.94,38.16)	0.48 (0.31,0.70)	61.53 (40.75,87.78)	0.60 (0.40,0.86)	0.25 (0.1,0.43)
Seychelles	0.23 (0.15,0.32)	0.72 (0.49,1.03)	0.24 (0.17,0.34)	0.84 (0.58,1.17)	0.16 (0.02,0.35)
Botswana	5.18 (3.48,7.37)	0.72 (0.48,1.02)	8.34 (5.71,11.72)	0.91 (0.62,1.28)	0.27 (0.12,0.43)
Namibia	5.51 (3.71,8.00)	0.73 (0.49,1.06)	9.36 (6.36,13.11)	0.87 (0.59,1.22)	0.19 (0.05,0.38)
Burundi	14.09 (9.21,20.43)	0.44 (0.29,0.64)	30.8 (20.43,44.14)	0.46 (0.31,0.66)	0.04 (-0.11,0.21)
Eritrea	8.89 (5.92,12.61)	0.51 (0.34,0.73)	21.46 (14.41,30.41)	0.63 (0.42,0.89)	0.23 (0.09,0.38)
Congo	9.77 (6.73,13.79)	0.71 (0.49,1.01)	19.81 (13.54,27.88)	0.79 (0.54,1.12)	0.11 (-0.02,0.26)
Cabo Verde	1.34 (0.90,1.87)	0.70 (0.47,0.97)	1.97 (1.37,2.76)	0.94 (0.66,1.32)	0.35 (0.20,0.55)
Guinea	16.41 (10.62,23.55)	0.48 (0.31,0.69)	40.26 (27.02,56.06)	0.57 (0.38,0.80)	0.19 (0.04,0.37)
Djibouti	1.57 (1.05,2.26)	0.57 (0.38,0.82)	3.48 (2.35,4.90)	0.66 (0.45,0.93)	0.16 (0.03,0.32)
Zimbabwe	40.80 (27.64,58.16)	0.68 (0.46,0.97)	54.57 (36.77,78.03)	0.72 (0.48,1.02)	0.06 (-0.05,0.2)
Ghana	56.11 (37.44,78.44)	0.68 (0.45,0.95)	126.26 (86.1,178.3)	0.87 (0.59,1.22)	0.28 (0.14,0.44)
Mali	22.47 (14.58,32.19)	0.46 (0.30,0.65)	69.43 (46.98,98.78)	0.54 (0.37,0.77)	0.19 (0.05,0.36)
Zambia	26.46 (17.79,37.41)	0.56 (0.38,0.79)	68.00 (46.01,94.23)	0.69 (0.47,0.96)	0.24 (0.10,0.41)
Gabon	3.69 (2.51,5.17)	0.71 (0.48,0.99)	7.12 (4.86,10.04)	0.94 (0.64,1.32)	0.32 (0.19,0.50)
Rwanda	21.30 (14.06,30.26)	0.52 (0.34,0.73)	42.57 (28.4,59.96)	0.68 (0.45,0.96)	0.32 (0.15,0.52)
Chad	16.27 (10.57,23.50)	0.46 (0.30,0.67)	52.18 (34.78,75.24)	0.52 (0.34,0.75)	0.12 (-0.02,0.29)
Cameroon	34.59 (23.37,49.18)	0.59 (0.40,0.83)	113.38 (76.47,159.04)	0.74 (0.50,1.04)	0.27 (0.13,0.42)
Madagascar	35.45 (24.01,50.04)	0.52 (0.35,0.74)	83.16 (56.21,118.48)	0.60 (0.41,0.85)	0.15 (0.01,0.28)
Nigeria	262.21 (175.45,369.78)	0.54 (0.36,0.76)	781.32 (535.13,1106.05)	0.66 (0.45,0.94)	0.23 (0.19,0.29)
Gambia	3.20 (2.08,4.46)	0.56 (0.36,0.78)	8.15 (5.53,11.7)	0.69 (0.47,0.99)	0.23 (0.08,0.41)
Lesotho	6.07 (4.07,8.67)	0.63 (0.42,0.90)	7.00 (4.80,9.93)	0.79 (0.54,1.13)	0.26 (0.11,0.43)
Sao Tome and Principe	0.48 (0.33,0.69)	0.69 (0.47,0.98)	0.87 (0.61,1.21)	0.89 (0.62,1.25)	0.29 (0.15,0.48)
Greenland	1.78 (1.34,2.33)	9.96 (7.48,13.02)	1.92 (1.46,2.51)	12.61 (9.58,16.44)	0.27 (0.14,0.43)
Guinea-Bissau	3.05 (2.04,4.34)	0.52 (0.35,0.74)	6.25 (4.21,8.98)	0.62 (0.42,0.90)	0.19 (0.05,0.35)
San Marino	0.53 (0.40,0.68)	8.14 (6.22,10.43)	0.56 (0.43,0.72)	7.56 (5.79,9.72)	-0.07 (-0.17,0.07)
Monaco	0.38 (0.29,0.50)	7.83 (5.98,10.25)	0.51 (0.39,0.66)	7.50 (5.71,9.74)	-0.04 (-0.14,0.10)
Uganda	48.77 (31.99,69.85)	0.47 (0.31,0.68)	139.24 (93.45,196.95)	0.58 (0.39,0.82)	0.23 (0.06,0.45)
Burkina Faso	26.36 (17.12,38.24)	0.47 (0.30,0.67)	69.30 (45.65,98.95)	0.54 (0.36,0.77)	0.17 (0.02,0.37)
Liberia	6.09 (4.11,8.63)	0.55 (0.37,0.78)	15.37 (10.23,21.88)	0.64 (0.43,0.91)	0.16 (0.00,0.34)
Sierra Leone	9.92 (6.50,14.15)	0.51 (0.33,0.73)	27.32 (18.43,38.68)	0.64 (0.43,0.91)	0.25 (0.10,0.45)
Niger	21.69 (14.13,31.34)	0.45 (0.29,0.65)	70.38 (45.87,101.62)	0.48 (0.32,0.70)	0.08 (-0.06,0.23)
Togo	13.28 (9.04,18.46)	0.61 (0.42,0.85)	26.32 (17.66,37.66)	0.67 (0.45,0.95)	0.09 (-0.05,0.24)
United States Virgin Islands	0.80 (0.59,1.07)	1.91 (1.41,2.57)	0.55 (0.40,0.72)	2.06 (1.52,2.73)	0.08 (-0.01,0.18)
Niue	0.01 (0.00,0.01)	0.58 (0.37,0.83)	0.00 (0.00,0.01)	0.71 (0.48,0.97)	0.21 (0.03,0.44)
Cook Islands	0.06 (0.04,0.08)	0.68 (0.45,0.97)	0.04 (0.03,0.06)	0.78 (0.53,1.10)	0.14 (0.01,0.32)
Bermuda	0.33 (0.25,0.44)	2.09 (1.57,2.79)	0.27 (0.20,0.36)	2.25 (1.64,3.02)	0.08 (-0.02,0.18)
Côte d’Ivoire	38.67 (25.88,54.38)	0.56 (0.37,0.78)	85.92 (58.27,121.99)	0.64 (0.44,0.92)	0.16 (0.02,0.31)
Senegal	24.4 (16.45,34.37)	0.55 (0.37,0.77)	51.91 (34.89,73.54)	0.67 (0.45,0.95)	0.21 (0.08,0.39)
Northern Mariana Islands	0.12 (0.08,0.17)	0.74 (0.50,1.03)	0.11 (0.08,0.16)	0.98 (0.67,1.37)	0.33 (0.18,0.52)
Saint Kitts and Nevis	0.33 (0.24,0.44)	1.78 (1.30,2.42)	0.33 (0.24,0.44)	2.03 (1.49,2.73)	0.14 (0.04,0.26)
Nauru	0.03 (0.02,0.04)	0.49 (0.32,0.70)	0.03 (0.02,0.04)	0.59 (0.39,0.84)	0.20 (0.06,0.39)
Mauritania	6.82 (4.63,9.67)	0.60 (0.40,0.84)	16.91 (11.67,23.32)	0.82 (0.57,1.13)	0.38 (0.22,0.54)
South Sudan	18.26 (11.98,25.81)	0.56 (0.37,0.79)	32.11 (21.53,45.53)	0.61 (0.41,0.86)	0.09 (-0.04,0.24)
Puerto Rico	45.81 (37.49,56.31)	3.44 (2.81,4.23)	25.51 (19.98,32.01)	3.38 (2.65,4.24)	-0.02 (-0.11,0.08)
Tokelau	0.00 (0.00,0.01)	0.46 (0.29,0.67)	0.00 (0.00,0.00)	0.60 (0.40,0.84)	0.30 (0.13,0.54)
Palau	0.04 (0.03,0.06)	0.67 (0.44,0.95)	0.03 (0.02,0.05)	0.72 (0.49,1.01)	0.07 (-0.07,0.29)
American Samoa	0.14 (0.09,0.20)	0.60 (0.39,0.85)	0.18 (0.12,0.25)	0.78 (0.52,1.10)	0.30 (0.15,0.51)
Sudan	170.77 (126.55,233.86)	1.52 (1.13,2.08)	410.12 (303.01,547.84)	2.02 (1.50,2.70)	0.33 (0.20,0.50)
Tuvalu	0.02 (0.01,0.03)	0.46 (0.30,0.66)	0.03 (0.02,0.04)	0.58 (0.39,0.83)	0.27 (0.09,0.48)
High-middle SDI	18859.9 (14963.91,23447.14)	4.65 (3.69,5.79)	17785.53 (14403.58,21876.49)	5.42 (4.39,6.67)	0.17 (0.13,0.20)
Guam	0.36 (0.24,0.52)	0.67 (0.44,0.97)	0.42 (0.29,0.59)	0.72 (0.49,1.00)	0.07 (-0.06,0.25)
Low-middle SDI	5830.01 (4231.33,8038.19)	1.02 (0.74,1.41)	8238.56 (5951.49,11270.02)	1.18 (0.86,1.62)	0.16 (0.13,0.19)
Middle SDI	10461.21 (7781.05,13980.57)	1.36 (1.01,1.82)	12757.24 (9511.44,16804.57)	1.73 (1.29,2.28)	0.27 (0.23,0.32)
Low SDI	1984.55 (1400.24,2757.74)	0.67 (0.47,0.93)	4499.68 (3171.91,6268.95)	0.75 (0.53,1.05)	0.12 (0.09,0.15)
High SDI	37811.69 (31983.63,45212.93)	16.15 (13.66,19.31)	45514.80 (38874.66,53318.49)	20.61 (17.60,24.14)	0.28 (0.22,0.34)
