# Supplementary material for: Global Burden of Inflammatory Bowel Disease Among Children and Adolescents: A Comprehensive Analysis (1990–2019)
Source: Int J Public Health. 2024 Sep 9;69:1607440. doi: 10.3389/ijph.2024.1607440 (PMC11417169; doi:10.3389/ijph.2024.1607440)
Supplement: Supplementary file 2 [file Table3.XLSX]

## Sheet: Sheet1
Table S3 Children and adolescents IBD death in 1990 and 2019 for both sexes and percentage change in rates by location
Location	1990		2019		Percentage change in rates between 1990 and 2019
	Counts (95%UI)	Rate (95%UI)	Counts (95%UI)	Rate (95%UI)
Global	2756.46 (1162.64,4484.91)	0.12 (0.05,0.20)	1208.04 (802.41,1651.44)	0.05 (0.03,0.06)	-0.61 (-0.74,-0.32)
Montenegro	0.17 (0.10,0.28)	0.08 (0.05,0.13)	0.05 (0.02,0.09)	0.03 (0.02,0.06)	-0.59 (-0.82,-0.06)
Brunei Darussalam	0.07 (0.04,0.11)	0.06 (0.03,0.10)	0.04 (0.03,0.06)	0.03 (0.02,0.05)	-0.45 (-0.68,0.07)
Kuwait	0.14 (0.10,0.19)	0.02 (0.01,0.03)	0.13 (0.10,0.17)	0.01 (0.01,0.02)	-0.40 (-0.63,-0.06)
Bangladesh	90.7 (15.47,210.63)	0.15 (0.03,0.35)	31.83 (13.64,55.74)	0.05 (0.02,0.09)	-0.65 (-0.86,0.70)
Greece	0.39 (0.28,0.51)	0.01 (0.01,0.02)	0.14 (0.10,0.20)	0.01 (0.01,0.01)	-0.50 (-0.67,-0.21)
Lesotho	0.79 (0.26,1.73)	0.08 (0.03,0.18)	0.81 (0.33,1.74)	0.09 (0.04,0.20)	0.11 (-0.50,1.70)
Haiti	18.43 (1.20,59.77)	0.55 (0.04,1.80)	12.28 (2.06,33.97)	0.22 (0.04,0.62)	-0.60 (-0.83,0.82)
Djibouti	0.35 (0.06,1.04)	0.13 (0.02,0.38)	0.49 (0.14,1.10)	0.09 (0.03,0.21)	-0.28 (-0.72,1.88)
Mexico	24.06 (18.35,30.25)	0.06 (0.04,0.07)	15.49 (12.31,18.56)	0.04 (0.03,0.04)	-0.35 (-0.52,-0.11)
Lebanon	0.10 (0.05,0.25)	0.01 (0.00,0.02)	0.12 (0.06,0.24)	0.01 (0.00,0.01)	0.08 (-0.51,1.94)
Bermuda	0.02 (0.01,0.02)	0.10 (0.06,0.15)	0.00 (0.00,0.01)	0.03 (0.02,0.05)	-0.67 (-0.82,-0.37)
Cook Islands	0.01 (0.01,0.02)	0.15 (0.07,0.26)	0.00 (0.00,0.00)	0.04 (0.01,0.09)	-0.72 (-0.92,-0.12)
Poland	6.61 (5.57,8.18)	0.05 (0.04,0.07)	1.91 (1.37,2.34)	0.02 (0.02,0.03)	-0.53 (-0.70,-0.40)
Ireland	0.35 (0.27,0.46)	0.03 (0.02,0.03)	0.15 (0.11,0.23)	0.01 (0.01,0.02)	-0.56 (-0.71,-0.33)
Bhutan	0.27 (0.03,0.78)	0.08 (0.01,0.24)	0.10 (0.04,0.22)	0.04 (0.02,0.08)	-0.52 (-0.87,2.64)
Mali	9.65 (0.68,28.12)	0.20 (0.01,0.57)	13.52 (2.00,37.3)	0.11 (0.02,0.29)	-0.46 (-0.79,1.32)
Uruguay	0.26 (0.20,0.34)	0.02 (0.02,0.03)	0.26 (0.17,0.37)	0.03 (0.02,0.04)	0.14 (-0.30,0.81)
Kazakhstan	6.21 (3.46,10.29)	0.09 (0.05,0.16)	3.76 (2.52,5.96)	0.06 (0.04,0.10)	-0.36 (-0.68,0.46)
Liberia	2.20 (0.21,5.62)	0.20 (0.02,0.51)	1.35 (0.43,3.47)	0.06 (0.02,0.14)	-0.72 (-0.93,1.44)
Timor-Leste	0.21 (0.03,0.61)	0.05 (0.01,0.15)	0.15 (0.06,0.26)	0.02 (0.01,0.04)	-0.57 (-0.90,2.07)
Republic of Korea	11.86 (7.03,16.55)	0.07 (0.04,0.10)	0.64 (0.37,1.20)	0.01 (0.00,0.01)	-0.91 (-0.96,-0.74)
Viet Nam	13.66 (5.57,27.28)	0.04 (0.02,0.08)	4.97 (2.67,9.06)	0.02 (0.01,0.03)	-0.57 (-0.82,0.17)
Namibia	0.85 (0.18,2.42)	0.11 (0.02,0.32)	0.91 (0.36,1.79)	0.08 (0.03,0.17)	-0.24 (-0.77,2.87)
Ethiopia	75.29 (10.38,213.5)	0.25 (0.03,0.71)	50.28 (22.6,100.1)	0.09 (0.04,0.17)	-0.66 (-0.87,0.96)
Eritrea	3.15 (0.34,10.04)	0.18 (0.02,0.58)	3.93 (1.41,9.23)	0.12 (0.04,0.27)	-0.36 (-0.81,3.78)
Chile	1.58 (1.03,2.03)	0.03 (0.02,0.04)	0.62 (0.45,0.86)	0.01 (0.01,0.02)	-0.57 (-0.72,-0.28)
Japan	4.41 (3.86,5.18)	0.01 (0.01,0.02)	1.05 (0.72,2.01)	0.00 (0.00,0.01)	-0.63 (-0.74,-0.32)
Libya	0.30 (0.11,0.99)	0.01 (0.00,0.04)	0.22 (0.11,0.47)	0.01 (0.01,0.02)	-0.16 (-0.61,1.87)
Jamaica	0.80 (0.42,1.60)	0.07 (0.04,0.15)	0.16 (0.10,0.24)	0.02 (0.01,0.03)	-0.75 (-0.88,-0.48)
Georgia	0.30 (0.15,0.63)	0.02 (0.01,0.04)	0.07 (0.04,0.18)	0.01 (0.00,0.02)	-0.53 (-0.75,-0.17)
United States Virgin Islands	0.03 (0.02,0.05)	0.07 (0.04,0.12)	0.01 (0.00,0.01)	0.02 (0.01,0.04)	-0.67 (-0.84,-0.27)
India	313.8 (49.18,674.98)	0.08 (0.01,0.16)	141.65 (61.25,224.94)	0.03 (0.01,0.04)	-0.63 (-0.81,0.34)
Romania	12.74 (7.71,20.34)	0.17 (0.10,0.27)	1.97 (1.01,2.69)	0.05 (0.02,0.07)	-0.71 (-0.83,-0.51)
Southeast Asia, East Asia, and Oceania	1258.91 (519.82,1950.48)	0.18 (0.08,0.28)	197.71 (150.92,243.23)	0.04 (0.03,0.04)	-0.80 (-0.89,-0.50)
Iceland	0.03 (0.02,0.03)	0.03 (0.02,0.04)	0.01 (0.01,0.02)	0.02 (0.01,0.02)	-0.47 (-0.66,-0.19)
Greenland	0.01 (0.00,0.02)	0.05 (0.02,0.11)	0.00 (0.00,0.01)	0.02 (0.01,0.04)	-0.58 (-0.85,0.20)
Saint Vincent and the Grenadines	0.10 (0.07,0.15)	0.19 (0.13,0.27)	0.03 (0.02,0.05)	0.10 (0.07,0.13)	-0.50 (-0.69,-0.21)
Mauritania	0.93 (0.19,2.08)	0.08 (0.02,0.18)	0.55 (0.24,1.03)	0.03 (0.01,0.05)	-0.67 (-0.87,0.27)
South Africa	22.84 (7.62,50.77)	0.13 (0.04,0.29)	9.6 (6.25,14.53)	0.05 (0.03,0.07)	-0.63 (-0.82,0.12)
Nicaragua	0.43 (0.23,0.92)	0.02 (0.01,0.04)	0.37 (0.24,0.59)	0.01 (0.01,0.02)	-0.26 (-0.66,0.64)
Israel	0.77 (0.53,1.09)	0.04 (0.03,0.05)	0.61 (0.44,0.83)	0.02 (0.01,0.02)	-0.52 (-0.69,-0.20)
China	1084.14 (448.44,1668.65)	0.24 (0.10,0.37)	130.82 (91.53,171.05)	0.04 (0.03,0.06)	-0.82 (-0.90,-0.51)
Saint Lucia	0.10 (0.07,0.14)	0.15 (0.10,0.20)	0.03 (0.02,0.04)	0.06 (0.04,0.09)	-0.59 (-0.75,-0.29)
Serbia	2.34 (1.16,5.26)	0.08 (0.04,0.19)	0.61 (0.36,0.92)	0.03 (0.02,0.05)	-0.63 (-0.89,-0.02)
Morocco	1.50 (0.36,6.05)	0.01 (0.00,0.05)	1.28 (0.58,2.84)	0.01 (0.00,0.02)	-0.15 (-0.65,1.93)
Panama	2.61 (1.58,3.93)	0.24 (0.15,0.36)	3.92 (1.52,6.07)	0.26 (0.10,0.41)	0.09 (-0.45,0.91)
Singapore	0.29 (0.14,0.42)	0.03 (0.02,0.05)	0.06 (0.04,0.08)	0.01 (0.00,0.01)	-0.83 (-0.90,-0.62)
Kyrgyzstan	3.74 (1.65,5.98)	0.18 (0.08,0.29)	0.97 (0.52,1.46)	0.04 (0.02,0.06)	-0.79 (-0.89,-0.58)
Malawi	17.72 (1.54,55.8)	0.33 (0.03,1.03)	9.73 (3.77,20.5)	0.10 (0.04,0.20)	-0.71 (-0.90,1.47)
Canada	4.28 (3.40,5.39)	0.06 (0.04,0.07)	2.06 (1.46,3.12)	0.03 (0.02,0.04)	-0.55 (-0.70,-0.33)
Australia	1.79 (1.26,2.34)	0.03 (0.02,0.05)	1.51 (0.71,2.06)	0.03 (0.01,0.03)	-0.28 (-0.56,0.05)
Nepal	9.75 (1.73,26.12)	0.09 (0.02,0.25)	3.44 (1.85,6.70)	0.03 (0.01,0.05)	-0.71 (-0.91,0.69)
Eswatini	0.65 (0.12,1.81)	0.14 (0.03,0.38)	0.53 (0.25,1.02)	0.10 (0.05,0.19)	-0.27 (-0.73,2.65)
Slovakia	1.76 (1.17,2.40)	0.10 (0.07,0.14)	0.98 (0.46,1.50)	0.09 (0.04,0.14)	-0.13 (-0.56,0.65)
Fiji	0.09 (0.05,0.17)	0.03 (0.01,0.05)	0.10 (0.05,0.17)	0.03 (0.01,0.05)	0.12 (-0.51,1.52)
Kenya	13.37 (4.26,28.26)	0.10 (0.03,0.20)	11.4 (6.88,17.10)	0.05 (0.03,0.07)	-0.53 (-0.77,0.21)
Low-middle SDI	783.67 (218.53,1436.33)	0.14 (0.04,0.25)	320.3 (196.17,460.94)	0.05 (0.03,0.07)	-0.66 (-0.81,-0.14)
Italy	12.51 (7.68,17.17)	0.09 (0.06,0.13)	3.43 (1.6,4.10)	0.03 (0.01,0.04)	-0.66 (-0.77,-0.55)
South Sudan	8.39 (0.55,27.87)	0.26 (0.02,0.85)	7.25 (1.55,18.25)	0.14 (0.03,0.34)	-0.47 (-0.82,2.68)
United States of America	48.04 (42.94,57.48)	0.07 (0.06,0.08)	46.85 (38.93,51.93)	0.06 (0.05,0.06)	-0.12 (-0.33,0.01)
High SDI	124.24 (107.76,138.86)	0.05 (0.05,0.06)	82.5 (66.46,91.80)	0.04 (0.03,0.04)	-0.30 (-0.45,-0.18)
Taiwan (Province of China)	4.24 (2.95,5.47)	0.06 (0.04,0.07)	0.75 (0.51,1.06)	0.02 (0.01,0.02)	-0.70 (-0.82,-0.46)
Guam	0.02 (0.01,0.03)	0.03 (0.02,0.05)	0.01 (0.00,0.02)	0.01 (0.01,0.03)	-0.47 (-0.78,0.15)
Turkmenistan	3.00 (0.79,6.13)	0.16 (0.04,0.32)	1.10 (0.49,2.08)	0.06 (0.03,0.11)	-0.64 (-0.81,-0.11)
Sao Tome and Principe	0.07 (0.01,0.17)	0.10 (0.02,0.24)	0.03 (0.01,0.06)	0.03 (0.02,0.06)	-0.70 (-0.91,0.57)
Marshall Islands	0.02 (0.01,0.04)	0.07 (0.03,0.14)	0.01 (0.01,0.02)	0.05 (0.02,0.10)	-0.28 (-0.69,0.78)
Suriname	0.33 (0.14,0.56)	0.19 (0.08,0.33)	0.14 (0.08,0.22)	0.07 (0.04,0.11)	-0.64 (-0.82,-0.16)
Nigeria	77.09 (11.88,160.52)	0.16 (0.02,0.33)	116.02 (38.55,214.25)	0.10 (0.03,0.18)	-0.38 (-0.66,0.90)
Oman	0.09 (0.03,0.32)	0.01 (0.00,0.03)	0.12 (0.06,0.22)	0.01 (0.00,0.02)	-0.02 (-0.59,2.52)
Democratic People's Republic of Korea	18.6 (4.67,46.20)	0.22 (0.06,0.55)	3.69 (1.78,7.69)	0.06 (0.03,0.11)	-0.75 (-0.93,0.47)
Niger	10.87 (0.58,34.61)	0.22 (0.01,0.71)	14.84 (2.10,42.39)	0.10 (0.01,0.29)	-0.55 (-0.82,1.21)
Syrian Arab Republic	2.12 (0.69,4.43)	0.03 (0.01,0.06)	1.15 (0.64,1.84)	0.02 (0.01,0.03)	-0.31 (-0.71,1.36)
Malta	0.04 (0.03,0.05)	0.03 (0.02,0.04)	0.02 (0.02,0.03)	0.03 (0.02,0.04)	-0.11 (-0.39,0.33)
Kiribati	0.07 (0.01,0.2)	0.19 (0.03,0.55)	0.04 (0.01,0.08)	0.07 (0.02,0.16)	-0.61 (-0.84,0.62)
Pakistan	41.46 (7.14,97.75)	0.07 (0.01,0.16)	58.38 (23.26,111.27)	0.05 (0.02,0.10)	-0.21 (-0.67,2.01)
Tajikistan	11.85 (2.68,25.59)	0.41 (0.09,0.89)	2.83 (1.44,5.36)	0.07 (0.04,0.13)	-0.83 (-0.94,-0.25)
Madagascar	12.30 (1.49,34.17)	0.18 (0.02,0.50)	9.31 (3.91,19.42)	0.07 (0.03,0.14)	-0.63 (-0.87,1.40)
Mongolia	3.24 (0.59,8.31)	0.29 (0.05,0.73)	0.60 (0.29,1.26)	0.05 (0.02,0.10)	-0.83 (-0.95,-0.06)
Low SDI	476.62 (75.14,1061.84)	0.16 (0.03,0.36)	480.85 (206.17,795.66)	0.08 (0.03,0.13)	-0.50 (-0.71,0.73)
Brazil	36.19 (29.22,46.38)	0.05 (0.04,0.07)	22.93 (19.07,27.34)	0.04 (0.03,0.04)	-0.33 (-0.53,-0.12)
Zimbabwe	5.06 (1.32,13.49)	0.08 (0.02,0.22)	7.17 (2.28,16.39)	0.09 (0.03,0.22)	0.12 (-0.56,2.30)
Slovenia	0.15 (0.11,0.21)	0.03 (0.02,0.04)	0.04 (0.03,0.06)	0.01 (0.01,0.02)	-0.59 (-0.75,-0.33)
Sub-Saharan Africa	478.11 (89.06,1078.46)	0.17 (0.03,0.39)	508.61 (228.50,832.71)	0.09 (0.04,0.15)	-0.49 (-0.71,0.64)
New Zealand	0.14 (0.11,0.19)	0.01 (0.01,0.02)	0.04 (0.03,0.09)	0.00 (0.00,0.01)	-0.72 (-0.83,-0.47)
Rwanda	11.98 (1.96,33.32)	0.29 (0.05,0.81)	7.86 (3.05,18.09)	0.13 (0.05,0.29)	-0.57 (-0.86,1.50)
Qatar	0.05 (0.02,0.10)	0.03 (0.02,0.06)	0.11 (0.05,0.20)	0.02 (0.01,0.04)	-0.38 (-0.73,0.91)
Benin	3.99 (0.43,10.83)	0.14 (0.02,0.38)	5.68 (1.44,13.6)	0.08 (0.02,0.19)	-0.42 (-0.77,1.24)
Antigua and Barbuda	0.02 (0.01,0.03)	0.09 (0.06,0.13)	0.02 (0.01,0.02)	0.07 (0.04,0.10)	-0.28 (-0.60,0.36)
Middle SDI	971.68 (462.23,1424.98)	0.13 (0.06,0.19)	226.32 (183.77,268.87)	0.03 (0.02,0.04)	-0.76 (-0.85,-0.49)
Monaco	0.00 (0.00,0.00)	0.03 (0.01,0.06)	0.00 (0.00,0.00)	0.01 (0.01,0.02)	-0.58 (-0.80,0.22)
Mauritius	0.06 (0.05,0.09)	0.01 (0.01,0.02)	0.11 (0.06,0.17)	0.04 (0.02,0.05)	1.43 (-0.01,3.31)
Latin America and Caribbean	209.01 (125,313.57)	0.11 (0.07,0.17)	87.32 (68.22,111.42)	0.05 (0.04,0.06)	-0.60 (-0.73,-0.35)
Luxembourg	0.05 (0.04,0.06)	0.06 (0.04,0.07)	0.04 (0.02,0.05)	0.03 (0.02,0.04)	-0.52 (-0.71,-0.25)
Trinidad and Tobago	0.12 (0.09,0.17)	0.02 (0.02,0.03)	0.06 (0.04,0.09)	0.02 (0.01,0.03)	-0.32 (-0.59,0.11)
Palestine	0.20 (0.04,0.64)	0.02 (0.00,0.05)	0.16 (0.08,0.39)	0.01 (0.00,0.02)	-0.60 (-0.84,0.68)
Cameroon	4.99 (0.84,11.97)	0.08 (0.01,0.20)	8.62 (2.56,19.17)	0.06 (0.02,0.13)	-0.33 (-0.73,1.02)
Togo	2.09 (0.32,5.18)	0.10 (0.01,0.24)	1.79 (0.62,3.63)	0.05 (0.02,0.09)	-0.53 (-0.81,0.93)
Indonesia	95.37 (36.26,184.25)	0.11 (0.04,0.21)	33.38 (23.40,46.09)	0.04 (0.03,0.05)	-0.65 (-0.83,-0.14)
Samoa	0.06 (0.03,0.12)	0.07 (0.03,0.14)	0.03 (0.01,0.05)	0.03 (0.01,0.05)	-0.62 (-0.86,0.07)
Micronesia (Federated States of)	0.06 (0.02,0.13)	0.10 (0.04,0.22)	0.02 (0.01,0.03)	0.04 (0.02,0.08)	-0.56 (-0.86,0.24)
Congo	1.61 (0.55,3.65)	0.12 (0.04,0.27)	1.38 (0.60,3.04)	0.06 (0.02,0.12)	-0.53 (-0.83,0.45)
Belarus	0.90 (0.58,1.40)	0.03 (0.02,0.04)	0.41 (0.23,0.67)	0.02 (0.01,0.03)	-0.32 (-0.64,0.21)
Netherlands	5.65 (3.82,7.46)	0.15 (0.10,0.19)	2.49 (1.50,3.22)	0.07 (0.04,0.09)	-0.55 (-0.70,-0.35)
Nauru	0.01 (0.00,0.03)	0.19 (0.04,0.50)	0.00 (0.00,0.01)	0.10 (0.04,0.20)	-0.48 (-0.78,0.92)
Venezuela (Bolivarian Republic of)	3.14 (2.27,4.31)	0.03 (0.02,0.05)	1.05 (0.69,1.59)	0.01 (0.01,0.02)	-0.67 (-0.81,-0.47)
Mozambique	17.11 (1.74,52.85)	0.23 (0.02,0.71)	17.22 (6.46,44.5)	0.10 (0.04,0.26)	-0.56 (-0.88,2.51)
Uzbekistan	19.41 (8.35,30.51)	0.18 (0.08,0.29)	12.47 (4.81,19.05)	0.09 (0.04,0.14)	-0.48 (-0.71,-0.08)
Bolivia (Plurinational State of)	13.06 (2.65,33.41)	0.39 (0.08,0.99)	4.37 (2.02,7.89)	0.09 (0.04,0.16)	-0.77 (-0.92,0.11)
Papua New Guinea	3.19 (0.75,8.19)	0.15 (0.04,0.39)	5.56 (1.99,12.33)	0.12 (0.04,0.27)	-0.21 (-0.74,2.32)
Angola	11.54 (1.40,39.60)	0.20 (0.02,0.68)	15.77 (6.19,33.29)	0.09 (0.04,0.20)	-0.54 (-0.87,2.05)
United Arab Emirates	0.05 (0.01,0.11)	0.01 (0.00,0.02)	0.06 (0.03,0.11)	0.00 (0.00,0.01)	-0.37 (-0.75,1.27)
Portugal	1.05 (0.75,1.98)	0.04 (0.03,0.07)	0.40 (0.28,0.56)	0.02 (0.01,0.03)	-0.43 (-0.75,-0.09)
Central African Republic	2.20 (0.59,5.72)	0.15 (0.04,0.38)	3.02 (0.90,7.67)	0.11 (0.03,0.27)	-0.27 (-0.72,0.75)
Andorra	0.01 (0.00,0.01)	0.05 (0.02,0.10)	0.00 (0.00,0.01)	0.02 (0.01,0.04)	-0.57 (-0.83,0.29)
Estonia	0.58 (0.30,0.85)	0.13 (0.06,0.19)	0.08 (0.04,0.12)	0.03 (0.01,0.04)	-0.76 (-0.87,-0.60)
Cambodia	6.49 (1.38,16.85)	0.11 (0.02,0.29)	2.65 (1.32,4.92)	0.04 (0.02,0.08)	-0.64 (-0.88,0.85)
Peru	70.69 (25.29,135.06)	0.66 (0.24,1.26)	5.76 (2.89,11.02)	0.05 (0.02,0.09)	-0.93 (-0.97,-0.72)
Austria	2.78 (1.68,3.79)	0.15 (0.09,0.20)	0.77 (0.55,1.00)	0.04 (0.03,0.06)	-0.70 (-0.80,-0.54)
Tunisia	0.48 (0.16,1.73)	0.01 (0.00,0.04)	0.30 (0.13,0.57)	0.01 (0.00,0.02)	-0.25 (-0.71,1.87)
United Republic of Tanzania	34.34 (5.39,97.23)	0.23 (0.04,0.65)	48.00 (15.24,107.88)	0.16 (0.05,0.35)	-0.32 (-0.74,2.17)
Latvia	0.35 (0.22,0.52)	0.05 (0.03,0.07)	0.09 (0.05,0.13)	0.02 (0.01,0.03)	-0.52 (-0.79,-0.10)
Albania	35.42 (5.28,50.7)	2.43 (0.36,3.48)	2.61 (1.26,4.71)	0.39 (0.19,0.71)	-0.84 (-0.92,-0.47)
Senegal	5.18 (0.64,12.8)	0.12 (0.01,0.29)	3.27 (1.20,6.60)	0.04 (0.02,0.08)	-0.64 (-0.85,0.95)
Seychelles	0.01 (0.00,0.01)	0.02 (0.01,0.04)	0.00 (0.00,0.01)	0.02 (0.01,0.03)	-0.21 (-0.59,0.55)
High-middle SDI	398.67 (235.84,563.93)	0.10 (0.06,0.14)	96.91 (77.59,117.44)	0.03 (0.02,0.04)	-0.70 (-0.81,-0.43)
Cabo Verde	0.07 (0.02,0.15)	0.04 (0.01,0.08)	0.04 (0.02,0.07)	0.02 (0.01,0.03)	-0.49 (-0.78,0.62)
Ecuador	5.85 (3.31,8.88)	0.12 (0.07,0.18)	2.47 (1.37,3.80)	0.04 (0.02,0.06)	-0.68 (-0.85,-0.30)
Lao People's Democratic Republic	1.30 (0.21,3.43)	0.06 (0.01,0.15)	0.73 (0.37,1.35)	0.02 (0.01,0.05)	-0.57 (-0.86,1.54)
Burkina Faso	10.69 (0.97,29.47)	0.19 (0.02,0.52)	18.73 (3.06,46.02)	0.15 (0.02,0.36)	-0.22 (-0.70,2.06)
Niue	0.00 (0.00,0.00)	0.10 (0.04,0.26)	0.00 (0.00,0.00)	0.07 (0.02,0.18)	-0.30 (-0.74,0.96)
Saint Kitts and Nevis	0.04 (0.03,0.06)	0.23 (0.15,0.32)	0.02 (0.01,0.02)	0.10 (0.06,0.15)	-0.57 (-0.77,-0.16)
Norway	0.26 (0.21,0.43)	0.02 (0.02,0.04)	0.10 (0.07,0.17)	0.01 (0.01,0.01)	-0.65 (-0.78,-0.42)
Solomon Islands	0.12 (0.04,0.27)	0.06 (0.02,0.14)	0.14 (0.07,0.28)	0.04 (0.02,0.09)	-0.28 (-0.72,1.56)
North Africa and Middle East	80.72 (33.46,146.97)	0.04 (0.02,0.08)	48.43 (35.88,66.25)	0.02 (0.02,0.03)	-0.53 (-0.76,0.19)
Sierra Leone	3.43 (0.27,9.98)	0.18 (0.01,0.51)	3.74 (0.77,9.30)	0.09 (0.02,0.22)	-0.50 (-0.81,1.43)
Vanuatu	0.06 (0.02,0.12)	0.07 (0.02,0.15)	0.07 (0.03,0.14)	0.05 (0.02,0.10)	-0.27 (-0.71,0.92)
Maldives	0.08 (0.02,0.22)	0.06 (0.02,0.17)	0.03 (0.02,0.07)	0.02 (0.01,0.05)	-0.60 (-0.87,0.90)
Gabon	0.55 (0.18,1.15)	0.11 (0.04,0.22)	0.38 (0.14,0.89)	0.05 (0.02,0.12)	-0.53 (-0.83,0.65)
Bosnia and Herzegovina	0.42 (0.19,1.24)	0.03 (0.01,0.08)	0.15 (0.08,0.28)	0.02 (0.01,0.04)	-0.18 (-0.59,1.02)
Lithuania	0.20 (0.14,0.28)	0.02 (0.01,0.03)	0.07 (0.04,0.11)	0.01 (0.01,0.02)	-0.28 (-0.63,0.20)
United Kingdom	12.62 (9.77,15.37)	0.08 (0.07,0.10)	8.84 (5.98,10.05)	0.06 (0.04,0.06)	-0.33 (-0.49,-0.17)
Gambia	0.56 (0.10,1.48)	0.10 (0.02,0.26)	0.47 (0.20,0.90)	0.04 (0.02,0.08)	-0.59 (-0.85,0.75)
Belgium	0.93 (0.71,1.22)	0.04 (0.03,0.05)	0.54 (0.39,0.74)	0.02 (0.02,0.03)	-0.44 (-0.63,-0.17)
Belize	0.21 (0.13,0.33)	0.20 (0.12,0.33)	0.10 (0.07,0.14)	0.06 (0.04,0.08)	-0.70 (-0.83,-0.46)
El Salvador	3.11 (1.46,5.37)	0.11 (0.05,0.20)	0.22 (0.12,0.40)	0.01 (0.01,0.02)	-0.91 (-0.97,-0.74)
Equatorial Guinea	0.31 (0.07,0.89)	0.13 (0.03,0.36)	0.28 (0.12,0.59)	0.04 (0.02,0.08)	-0.71 (-0.92,0.41)
Cyprus	0.19 (0.10,0.32)	0.07 (0.04,0.12)	0.07 (0.04,0.12)	0.03 (0.02,0.04)	-0.64 (-0.85,-0.14)
Egypt	4.02 (1.25,8.28)	0.01 (0.00,0.03)	3.75 (1.81,7.17)	0.01 (0.00,0.02)	-0.38 (-0.80,1.66)
Northern Mariana Islands	0.01 (0.01,0.02)	0.08 (0.04,0.15)	0.00 (0.00,0.01)	0.02 (0.01,0.05)	-0.73 (-0.91,-0.16)
Costa Rica	0.11 (0.07,0.21)	0.01 (0.01,0.02)	0.09 (0.05,0.18)	0.01 (0.00,0.01)	-0.21 (-0.51,0.23)
Tonga	0.05 (0.02,0.11)	0.11 (0.05,0.22)	0.03 (0.02,0.06)	0.06 (0.03,0.13)	-0.39 (-0.76,0.62)
Grenada	0.07 (0.05,0.1)	0.16 (0.12,0.23)	0.03 (0.02,0.04)	0.09 (0.07,0.13)	-0.43 (-0.63,-0.12)
Tuvalu	0.01 (0.00,0.02)	0.17 (0.03,0.50)	0.00 (0.00,0.00)	0.04 (0.02,0.07)	-0.78 (-0.93,0.39)
Switzerland	0.69 (0.44,0.99)	0.04 (0.03,0.06)	0.26 (0.18,0.36)	0.02 (0.01,0.02)	-0.66 (-0.81,-0.40)
Bahamas	0.08 (0.05,0.11)	0.07 (0.05,0.11)	0.04 (0.03,0.06)	0.04 (0.03,0.06)	-0.46 (-0.68,-0.08)
Somalia	6.77 (0.43,22.89)	0.16 (0.01,0.54)	10.62 (2.35,27.63)	0.09 (0.02,0.23)	-0.43 (-0.78,2.09)
Democratic Republic of the Congo	36.42 (7.06,104.3)	0.16 (0.03,0.47)	32.05 (11.65,78.17)	0.07 (0.02,0.17)	-0.59 (-0.88,1.08)
Chad	4.66 (0.45,12.52)	0.13 (0.01,0.36)	9.24 (1.67,23.63)	0.09 (0.02,0.23)	-0.31 (-0.72,1.27)
Yemen	1.26 (0.17,7.13)	0.01 (0.00,0.08)	2.24 (1.01,6.08)	0.01 (0.01,0.04)	-0.08 (-0.67,4.44)
Sudan	3.13 (0.22,20.01)	0.03 (0.00,0.18)	3.63 (1.66,9.33)	0.02 (0.01,0.05)	-0.36 (-0.78,6.11)
Bahrain	0.03 (0.02,0.05)	0.02 (0.01,0.02)	0.05 (0.02,0.08)	0.01 (0.01,0.02)	-0.14 (-0.59,0.88)
Myanmar	11.84 (2.46,31.54)	0.06 (0.01,0.16)	2.85 (1.48,5.07)	0.01 (0.01,0.03)	-0.76 (-0.92,0.07)
Armenia	0.15 (0.07,0.46)	0.01 (0.01,0.04)	0.08 (0.03,0.27)	0.01 (0.00,0.04)	-0.09 (-0.53,0.47)
Sri Lanka	2.26 (0.89,3.79)	0.03 (0.01,0.05)	0.66 (0.32,1.21)	0.01 (0.00,0.02)	-0.69 (-0.86,-0.23)
Uganda	14.13 (1.98,42.98)	0.14 (0.02,0.42)	21.56 (8.24,46.89)	0.09 (0.03,0.20)	-0.34 (-0.76,2.82)
Republic of Moldova	0.82 (0.50,1.31)	0.05 (0.03,0.08)	0.22 (0.16,0.29)	0.03 (0.02,0.04)	-0.45 (-0.70,-0.02)
Denmark	0.28 (0.20,0.40)	0.02 (0.02,0.03)	0.16 (0.10,0.24)	0.01 (0.01,0.02)	-0.45 (-0.67,-0.12)
American Samoa	0.03 (0.01,0.05)	0.11 (0.05,0.19)	0.01 (0.00,0.02)	0.04 (0.02,0.07)	-0.65 (-0.85,-0.14)
Malaysia	0.88 (0.48,1.49)	0.01 (0.01,0.02)	0.73 (0.44,1.20)	0.01 (0.00,0.01)	-0.33 (-0.67,0.43)
Guinea-Bissau	0.91 (0.10,2.67)	0.16 (0.02,0.46)	0.61 (0.20,1.22)	0.06 (0.02,0.12)	-0.61 (-0.86,0.86)
Philippines	10.12 (3.59,18.68)	0.03 (0.01,0.06)	8.49 (6.40,11.00)	0.02 (0.01,0.02)	-0.41 (-0.69,0.38)
Dominican Republic	3.28 (1.30,6.83)	0.09 (0.04,0.19)	1.80 (0.84,3.63)	0.04 (0.02,0.09)	-0.51 (-0.81,0.53)
Colombia	8.19 (5.31,11.06)	0.05 (0.04,0.07)	5.47 (3.63,7.83)	0.04 (0.02,0.05)	-0.33 (-0.58,0.12)
Sweden	1.02 (0.73,1.31)	0.05 (0.03,0.06)	0.42 (0.32,0.57)	0.02 (0.01,0.02)	-0.64 (-0.76,-0.42)
Côte d’Ivoire	5.70 (0.88,14.23)	0.08 (0.01,0.21)	7.48 (2.24,16.03)	0.06 (0.02,0.12)	-0.32 (-0.71,1.31)
Puerto Rico	0.75 (0.44,1.08)	0.06 (0.03,0.08)	0.13 (0.09,0.18)	0.02 (0.01,0.02)	-0.69 (-0.83,-0.46)
Spain	2.98 (2.31,3.74)	0.03 (0.02,0.03)	0.87 (0.59,1.35)	0.01 (0.01,0.01)	-0.64 (-0.77,-0.42)
Palau	0.01 (0.00,0.02)	0.09 (0.02,0.25)	0.00 (0.00,0.00)	0.04 (0.02,0.09)	-0.50 (-0.84,0.99)
France	6.76 (5.15,8.89)	0.04 (0.03,0.06)	5.03 (3.23,6.70)	0.03 (0.02,0.04)	-0.25 (-0.57,0.13)
Comoros	0.32 (0.04,0.85)	0.12 (0.02,0.32)	0.22 (0.10,0.43)	0.07 (0.03,0.14)	-0.40 (-0.79,3.27)
Bulgaria	3.09 (1.41,4.61)	0.13 (0.06,0.20)	0.96 (0.38,1.42)	0.07 (0.03,0.11)	-0.44 (-0.66,0.03)
Central Europe, Eastern Europe, and Central Asia	139.36 (101.94,181.91)	0.10 (0.07,0.13)	43.47 (32.84,53.48)	0.04 (0.03,0.05)	-0.59 (-0.72,-0.42)
Czechia	1.13 (0.85,1.74)	0.04 (0.03,0.06)	0.42 (0.28,0.60)	0.02 (0.01,0.03)	-0.48 (-0.69,-0.19)
Guatemala	5.81 (2.41,11.6)	0.13 (0.05,0.26)	4.84 (2.85,6.85)	0.06 (0.04,0.09)	-0.52 (-0.85,0.28)
Ukraine	5.69 (3.53,8.83)	0.04 (0.02,0.06)	3.51 (2.12,4.98)	0.04 (0.02,0.06)	0.03 (-0.44,1.05)
Afghanistan	1.88 (0.21,9.35)	0.03 (0.00,0.15)	4.21 (1.32,11.68)	0.02 (0.01,0.05)	-0.34 (-0.76,2.12)
Zambia	14.79 (1.55,44.00)	0.31 (0.03,0.93)	10.87 (3.97,23.82)	0.11 (0.04,0.24)	-0.65 (-0.90,2.01)
Iraq	12.56 (4.32,27.31)	0.13 (0.04,0.27)	8.40 (3.70,15.18)	0.05 (0.02,0.08)	-0.63 (-0.85,0.11)
Jordan	0.58 (0.31,0.89)	0.03 (0.01,0.04)	0.83 (0.54,1.20)	0.02 (0.01,0.02)	-0.38 (-0.66,0.38)
Croatia	0.39 (0.29,0.53)	0.03 (0.02,0.04)	0.18 (0.11,0.26)	0.02 (0.01,0.03)	-0.25 (-0.58,0.19)
Ghana	8.01 (1.43,18.19)	0.10 (0.02,0.22)	8.02 (3.03,15.69)	0.05 (0.02,0.11)	-0.43 (-0.75,0.85)
South Asia	455.98 (78.25,937.99)	0.08 (0.01,0.17)	235.4 (113.01,364.22)	0.03 (0.02,0.05)	-0.59 (-0.79,0.52)
Argentina	2.31 (1.79,2.87)	0.02 (0.01,0.02)	1.84 (1.41,2.36)	0.01 (0.01,0.02)	-0.27 (-0.48,0.03)
Thailand	5.41 (2.56,9.09)	0.02 (0.01,0.04)	1.27 (0.73,1.95)	0.01 (0.00,0.01)	-0.64 (-0.81,-0.27)
Botswana	0.74 (0.26,1.63)	0.10 (0.04,0.23)	1.27 (0.29,3.46)	0.14 (0.03,0.38)	0.36 (-0.59,2.09)
Russian Federation	15.68 (13.01,23.76)	0.03 (0.03,0.05)	6.20 (4.69,10.76)	0.02 (0.01,0.03)	-0.48 (-0.60,-0.31)
Honduras	8.62 (3.39,16.16)	0.32 (0.12,0.60)	4.24 (2.13,9.12)	0.10 (0.05,0.21)	-0.69 (-0.88,-0.12)
Guinea	6.12 (0.51,17.41)	0.18 (0.01,0.51)	6.21 (1.08,16.17)	0.09 (0.02,0.23)	-0.51 (-0.80,0.76)
Finland	0.16 (0.11,0.23)	0.01 (0.01,0.02)	0.08 (0.05,0.11)	0.01 (0.00,0.01)	-0.49 (-0.72,-0.12)
Burundi	7.14 (0.88,20.99)	0.23 (0.03,0.66)	6.31 (2.39,15.07)	0.09 (0.04,0.23)	-0.58 (-0.86,1.43)
North Macedonia	0.23 (0.12,0.52)	0.03 (0.02,0.07)	0.07 (0.04,0.13)	0.01 (0.01,0.03)	-0.54 (-0.79,0.05)
Germany	9.76 (7.02,14.20)	0.06 (0.04,0.08)	7.66 (5.69,9.70)	0.05 (0.04,0.06)	-0.13 (-0.54,0.33)
Tokelau	0.00 (0.00,0.00)	0.09 (0.03,0.20)	0.00 (0.00,0.00)	0.04 (0.02,0.06)	-0.61 (-0.87,0.47)
Hungary	2.31 (1.80,2.91)	0.08 (0.06,0.10)	0.75 (0.49,1.02)	0.04 (0.03,0.05)	-0.50 (-0.69,-0.26)
Barbados	0.04 (0.03,0.06)	0.05 (0.03,0.07)	0.02 (0.01,0.02)	0.02 (0.02,0.03)	-0.51 (-0.69,-0.21)
Saudi Arabia	0.96 (0.45,1.84)	0.01 (0.01,0.02)	0.73 (0.21,1.42)	0.01 (0.00,0.01)	-0.35 (-0.74,0.72)
Paraguay	0.70 (0.43,1.08)	0.03 (0.02,0.05)	0.28 (0.18,0.44)	0.01 (0.01,0.02)	-0.68 (-0.83,-0.36)
Azerbaijan	0.51 (0.26,1.26)	0.02 (0.01,0.04)	0.30 (0.16,0.56)	0.01 (0.01,0.02)	-0.38 (-0.72,0.46)
Cuba	0.49 (0.30,0.83)	0.01 (0.01,0.02)	0.12 (0.07,0.26)	0.00 (0.00,0.01)	-0.64 (-0.81,-0.38)
San Marino	0.00 (0.00,0.00)	0.02 (0.01,0.05)	0.00 (0.00,0.00)	0.01 (0.01,0.02)	-0.40 (-0.76,0.84)
High-income	134.37 (116.17,150.87)	0.05 (0.05,0.06)	87.11 (70.38,96.7)	0.04 (0.03,0.04)	-0.31 (-0.45,-0.2)
Dominica	0.03 (0.02,0.05)	0.10 (0.06,0.16)	0.01 (0.01,0.02)	0.07 (0.04,0.12)	-0.26 (-0.66,0.44)
Turkey	44.04 (16.82,89.34)	0.16 (0.06,0.32)	15.11 (9.57,24.06)	0.07 (0.04,0.11)	-0.57 (-0.81,0.42)
Algeria	1.74 (0.50,6.80)	0.01 (0.00,0.05)	1.52 (0.76,3.15)	0.01 (0.01,0.02)	-0.20 (-0.68,1.95)
Guyana	0.61 (0.39,0.86)	0.16 (0.11,0.23)	0.30 (0.21,0.42)	0.11 (0.07,0.15)	-0.35 (-0.62,0.09)
Iran (Islamic Republic of)	5.44 (2.30,11.65)	0.02 (0.01,0.04)	4.28 (2.31,6.06)	0.02 (0.01,0.02)	-0.02 (-0.72,1.91)
