# Supplementary material for: Global Burden of Inflammatory Bowel Disease Among Children and Adolescents: A Comprehensive Analysis (1990–2019)
Source: Int J Public Health. 2024 Sep 9;69:1607440. doi: 10.3389/ijph.2024.1607440 (PMC11417169; doi:10.3389/ijph.2024.1607440)
Supplement: Supplementary file 3 [file Table4.XLSX]

## Sheet: Sheet1
Table S4 Children and adolescents IBD DALY in 1990 and 2019 for both sexes and percentage change in rates by location
Location	1990		2019		Percentage change in rates between 1990 and 2019
	Counts (95%UI)	Rate (95%UI)	Counts (95%UI)	Rate (95%UI)
Global	243081.06 (108233.77,388783.07)	10.69 (4.76,17.10)	113119.86 (77897.11,150499.13)	4.39 (3.02,5.83)	-0.59 (-0.72,-0.29)
Malta	4.22 (3.18,5.44)	3.66 (2.76,4.72)	2.85 (2.08,3.82)	3.42 (2.50,4.57)	-0.07 (-0.32,0.28)
Uruguay	22.35 (17.52,28.25)	2.08 (1.63,2.62)	21.85 (15.13,29.48)	2.30 (1.59,3.10)	0.11 (-0.27,0.65)
Sierra Leone	292.75 (22.94,855.29)	15.08 (1.18,44.06)	314.91 (64.84,787.9)	7.38 (1.52,18.45)	-0.51 (-0.81,1.39)
Marshall Islands	1.57 (0.62,3.22)	5.82 (2.31,11.91)	1.00 (0.46,1.92)	4.17 (1.93,8.02)	-0.28 (-0.70,0.75)
Mozambique	1459.83 (147.46,4530.22)	19.66 (1.99,61.00)	1441.91 (535.94,3781.05)	8.48 (3.15,22.22)	-0.57 (-0.88,2.50)
Japan	842.03 (634.38,1100.51)	2.52 (1.90,3.30)	889.06 (573.54,1292.93)	4.12 (2.66,5.99)	0.63 (0.35,0.93)
South Africa	1949.71 (638.22,4346.19)	11.29 (3.7,25.17)	829.11 (540.07,1256.82)	4.23 (2.76,6.42)	-0.63 (-0.82,0.14)
India	26485.37 (4458.08,57102.20)	6.39 (1.07,13.77)	12136.29 (5652.30,18683.81)	2.38 (1.11,3.66)	-0.63 (-0.81,0.34)
Dominica	2.63 (1.67,4.27)	8.13 (5.17,13.19)	1.23 (0.75,1.99)	6.10 (3.72,9.83)	-0.25 (-0.65,0.46)
Denmark	101.12 (66.86,143.95)	8.09 (5.35,11.51)	88.03 (55.40,128.80)	6.75 (4.25,9.88)	-0.16 (-0.42,0.16)
Croatia	86.59 (61.64,120.54)	6.53 (4.65,9.09)	50.43 (33.71,70.10)	6.14 (4.10,8.53)	-0.06 (-0.32,0.28)
Netherlands	584.50 (422.62,767.32)	15.25 (11.03,20.02)	233.89 (148.93,298.14)	6.20 (3.95,7.91)	-0.59 (-0.72,-0.44)
Ghana	670.33 (120.4,1545.73)	8.08 (1.45,18.64)	662.36 (254.33,1309.45)	4.54 (1.74,8.97)	-0.44 (-0.76,0.82)
Belarus	100.87 (71.43,142.08)	3.20 (2.27,4.51)	51.05 (33.17,75.09)	2.45 (1.59,3.60)	-0.24 (-0.51,0.16)
Republic of Korea	1059.50 (668.07,1427.71)	6.62 (4.18,8.93)	233.12 (161.48,316.25)	2.45 (1.69,3.32)	-0.63 (-0.78,-0.35)
Togo	176.99 (27.35,442.18)	8.17 (1.26,20.40)	148.79 (53.33,300.05)	3.76 (1.35,7.58)	-0.54 (-0.81,0.87)
Nicaragua	40.14 (22.42,81.15)	1.78 (0.99,3.60)	36.39 (24.5,53.93)	1.38 (0.93,2.05)	-0.22 (-0.62,0.58)
Bolivia (Plurinational State of)	1114.69 (223.44,2863.47)	32.89 (6.59,84.49)	372.14 (172.66,680.37)	7.45 (3.46,13.62)	-0.77 (-0.92,0.12)
Saudi Arabia	105.73 (63.62,175.43)	1.27 (0.76,2.10)	104.66 (58.46,162.60)	1.08 (0.60,1.68)	-0.15 (-0.50,0.57)
Southeast Asia, East Asia, and Oceania	107450.39 (45479.45,166510.97)	15.57 (6.59,24.13)	18052.76 (14163.02,21963.12)	3.33 (2.61,4.05)	-0.79 (-0.88,-0.47)
Maldives	6.60 (1.81,18.63)	5.16 (1.41,14.56)	2.99 (1.54,6.02)	2.13 (1.10,4.29)	-0.59 (-0.87,0.87)
Greenland	1.00 (0.60,1.94)	5.58 (3.37,10.88)	0.56 (0.35,0.86)	3.69 (2.28,5.63)	-0.34 (-0.68,0.23)
Georgia	37.93 (24.54,65.69)	2.11 (1.37,3.66)	12.13 (8.00,20.87)	1.32 (0.87,2.26)	-0.38 (-0.58,-0.13)
Canada	1300.21 (938.12,1796.68)	16.96 (12.24,23.44)	1044.16 (718.41,1458.04)	12.84 (8.84,17.93)	-0.24 (-0.42,-0.03)
Iran (Islamic Republic of)	526.88 (260.56,1049.95)	1.64 (0.81,3.27)	411.70 (249.48,561.59)	1.59 (0.96,2.17)	-0.03 (-0.66,1.37)
Micronesia (Federated States of)	4.70 (1.72,10.73)	8.02 (2.94,18.30)	1.47 (0.59,2.63)	3.45 (1.39,6.19)	-0.57 (-0.86,0.25)
Guinea	520.80 (43.61,1490.96)	15.29 (1.28,43.77)	522.93 (92.8,1375.97)	7.43 (1.32,19.55)	-0.51 (-0.80,0.75)
Norway	49.57 (36.98,67.32)	4.45 (3.32,6.05)	48.50 (31.91,70.05)	3.86 (2.54,5.58)	-0.13 (-0.32,0.06)
Ecuador	499.23 (284.97,760.58)	9.98 (5.70,15.21)	215.34 (126.67,325.23)	3.22 (1.89,4.86)	-0.68 (-0.85,-0.31)
Rwanda	1015.05 (161.92,2833.51)	24.6 (3.92,68.68)	662.05 (255.78,1539.80)	10.59 (4.09,24.64)	-0.57 (-0.87,1.53)
Syrian Arab Republic	196.82 (74.28,396.65)	2.62 (0.99,5.27)	121.15 (77.75,178.07)	2.06 (1.32,3.03)	-0.21 (-0.63,1.22)
China	92808.85 (39116.79,142824.35)	20.63 (8.70,31.75)	12328.45 (8911.49,15755.03)	4.11 (2.97,5.25)	-0.80 (-0.89,-0.48)
Myanmar	993.42 (212.37,2672.33)	4.98 (1.07,13.40)	247.15 (132.79,432.54)	1.24 (0.67,2.17)	-0.75 (-0.92,0.09)
Singapore	31.25 (18.41,42.70)	3.39 (2.00,4.64)	11.28 (8.11,15.42)	1.09 (0.78,1.49)	-0.68 (-0.79,-0.46)
Portugal	107.30 (80.91,182.73)	3.60 (2.72,6.13)	54.94 (40.73,73.42)	2.79 (2.07,3.73)	-0.23 (-0.60,0.06)
United States of America	6493.31 (5417.30,7908.50)	8.80 (7.34,10.72)	7139.65 (5737.70,8780.62)	8.73 (7.01,10.74)	-0.01 (-0.16,0.10)
Kazakhstan	562.71 (332.25,906.59)	8.51 (5.02,13.7)	350.67 (242.94,527.39)	5.60 (3.88,8.42)	-0.34 (-0.65,0.41)
Dominican Republic	285.28 (114.49,591.77)	8.03 (3.22,16.66)	159.86 (77.91,318.61)	3.98 (1.94,7.94)	-0.50 (-0.80,0.53)
Panama	223.47 (135.07,335.68)	20.56 (12.43,30.89)	331.47 (127.99,514.40)	22.19 (8.57,34.43)	0.08 (-0.46,0.89)
Iraq	1060.41 (365.94,2308)	10.58 (3.65,23.02)	745.43 (347.32,1335.36)	4.10 (1.91,7.34)	-0.61 (-0.84,0.15)
Spain	562.05 (417.37,746.63)	5.04 (3.74,6.70)	368.33 (232.69,521.92)	4.08 (2.57,5.77)	-0.19 (-0.43,0.11)
Seychelles	0.54 (0.23,0.94)	1.71 (0.74,3.00)	0.40 (0.20,0.76)	1.40 (0.69,2.64)	-0.19 (-0.56,0.54)
Papua New Guinea	272.27 (63.17,701.45)	12.91 (3,33.26)	474.73 (166.54,1053.90)	10.24 (3.59,22.74)	-0.21 (-0.74,2.37)
San Marino	0.21 (0.12,0.35)	3.20 (1.84,5.42)	0.17 (0.12,0.25)	2.31 (1.58,3.37)	-0.28 (-0.59,0.29)
Tunisia	53.49 (25.46,160.29)	1.31 (0.62,3.93)	38.74 (22.43,61.83)	1.12 (0.65,1.79)	-0.15 (-0.63,1.02)
Nepal	817.80 (151.42,2224.60)	7.85 (1.45,21.34)	292.09 (165.3,553.47)	2.33 (1.32,4.42)	-0.70 (-0.91,0.67)
Philippines	855.61 (305.01,1586.57)	2.65 (0.95,4.92)	734.55 (547.35,955.15)	1.59 (1.18,2.06)	-0.40 (-0.68,0.39)
Democratic People's Republic of Korea	1598.94 (409.54,3973.03)	19.14 (4.90,47.55)	324.40 (160,669.43)	4.84 (2.39,9.99)	-0.75 (-0.93,0.47)
Jordan	60.44 (38.39,86.00)	2.83 (1.80,4.03)	116.17 (84.41,156.79)	2.37 (1.72,3.19)	-0.17 (-0.46,0.42)
Guam	1.31 (0.79,2.24)	2.42 (1.45,4.14)	0.79 (0.43,1.44)	1.35 (0.73,2.45)	-0.44 (-0.75,0.16)
Venezuela (Bolivarian Republic of)	283.75 (208.80,383.42)	3.12 (2.30,4.22)	108.36 (76.93,149.87)	1.17 (0.83,1.61)	-0.63 (-0.75,-0.44)
Czechia	138.56 (108.97,187.45)	4.56 (3.58,6.16)	86.03 (58.96,120.60)	3.95 (2.71,5.54)	-0.13 (-0.40,0.16)
Brazil	3414.55 (2803.81,4279.46)	5.05 (4.15,6.33)	2211.07 (1828.53,2626.72)	3.44 (2.85,4.09)	-0.32 (-0.51,-0.13)
Kyrgyzstan	324.60 (152.44,512.78)	15.47 (7.26,24.43)	95.55 (57.32,138.17)	3.66 (2.19,5.29)	-0.76 (-0.87,-0.55)
Estonia	52.23 (28.46,76.40)	11.37 (6.19,16.63)	9.56 (5.76,12.88)	3.45 (2.08,4.65)	-0.70 (-0.82,-0.53)
Somalia	578.34 (38.17,1961.21)	13.58 (0.90,46.06)	899.71 (199.93,2352.11)	7.62 (1.69,19.93)	-0.44 (-0.79,2.09)
Samoa	5.23 (2.27,10.25)	6.07 (2.63,11.90)	2.22 (1.21,3.92)	2.28 (1.24,4.02)	-0.62 (-0.86,0.07)
Taiwan (Province of China)	362.91 (256.23,467.60)	4.96 (3.50,6.39)	81.96 (59.28,107.13)	1.92 (1.39,2.51)	-0.61 (-0.75,-0.37)
Sweden	137.21 (100.72,180.08)	6.51 (4.78,8.54)	83.29 (57.87,115.86)	3.51 (2.44,4.89)	-0.46 (-0.62,-0.25)
Pakistan	3500.87 (646.59,8309.33)	5.60 (1.03,13.29)	4845.75 (1934.21,9293)	4.33 (1.73,8.31)	-0.23 (-0.68,1.95)
Turkey	3787.55 (1499.25,7679.10)	13.52 (5.35,27.41)	1506.59 (1006.96,2296.44)	6.76 (4.52,10.3)	-0.50 (-0.78,0.50)
Tokelau	0.07 (0.02,0.15)	7.68 (2.17,16.96)	0.02 (0.01,0.03)	3.00 (1.57,5.37)	-0.61 (-0.87,0.49)
Sri Lanka	193.82 (79.76,325.57)	2.65 (1.09,4.45)	70.26 (39.44,114.10)	1.03 (0.58,1.67)	-0.61 (-0.80,-0.14)
Hungary	310.01 (245.48,397.97)	10.69 (8.47,13.73)	168.89 (119.03,228.65)	9.03 (6.36,12.23)	-0.16 (-0.38,0.11)
Comoros	27.06 (3.53,71.97)	10.25 (1.34,27.25)	18.52 (8.26,36.22)	6.08 (2.71,11.88)	-0.41 (-0.79,3.01)
Mongolia	281.37 (55.54,715.84)	24.84 (4.90,63.20)	56.41 (30.40,113.12)	4.58 (2.47,9.19)	-0.82 (-0.94,-0.05)
Cambodia	542.09 (115.27,1418.99)	9.38 (1.99,24.55)	221.05 (110.88,415.83)	3.39 (1.70,6.38)	-0.64 (-0.88,0.84)
Latvia	37.41 (25.9,51.91)	4.97 (3.44,6.90)	12.87 (8.38,18.12)	3.28 (2.14,4.62)	-0.34 (-0.62,0.01)
Kuwait	16.43 (12.51,21.00)	2.35 (1.79,3.01)	15.95 (11.98,20.54)	1.46 (1.09,1.87)	-0.38 (-0.56,-0.17)
Sub-Saharan Africa	40659.21 (7563.51,92171.59)	14.75 (2.74,33.43)	42870.70 (19199.41,70305.48)	7.47 (3.35,12.26)	-0.49 (-0.71,0.62)
Australia	230.63 (171.59,297.30)	4.46 (3.32,5.75)	277.42 (182.49,385.35)	4.61 (3.03,6.40)	0.03 (-0.25,0.44)
Lithuania	30.81 (23.16,40.35)	2.79 (2.09,3.65)	15.94 (10.79,22.42)	2.88 (1.95,4.05)	0.03 (-0.29,0.42)
Solomon Islands	10.20 (3.22,22.44)	5.20 (1.64,11.44)	12.19 (5.92,23.86)	3.74 (1.82,7.32)	-0.28 (-0.73,1.48)
New Zealand	31.67 (21.69,46.02)	2.88 (1.97,4.18)	28.67 (16.65,44.39)	2.42 (1.41,3.75)	-0.16 (-0.45,0.21)
United Republic of Tanzania	2931.53 (460.12,8308.80)	19.56 (3.07,55.45)	4080.64 (1259.12,9222.67)	13.29 (4.10,30.04)	-0.32 (-0.74,2.12)
Indonesia	7891.07 (2952.51,15410.81)	8.98 (3.36,17.54)	2740.71 (1934.53,3770.93)	3.11 (2.20,4.28)	-0.65 (-0.83,-0.13)
North Macedonia	33.05 (20.96,57.22)	4.67 (2.96,8.09)	15.56 (9.91,22.94)	3.33 (2.12,4.91)	-0.29 (-0.57,0.12)
Armenia	20.43 (12.35,46.87)	1.54 (0.93,3.53)	11.71 (6.39,27.56)	1.51 (0.83,3.56)	-0.02 (-0.31,0.36)
Bangladesh	7610.19 (1315.03,17775.73)	12.68 (2.19,29.61)	2617.94 (1168.23,4561.52)	4.41 (1.97,7.68)	-0.65 (-0.86,0.67)
Bosnia and Herzegovina	61.65 (38.13,131.07)	4.12 (2.55,8.75)	27.01 (17.12,39.15)	4.07 (2.58,5.90)	-0.01 (-0.40,0.53)
Lebanon	12.99 (7.59,25.21)	0.83 (0.49,1.62)	15.92 (9.56,25.72)	0.92 (0.55,1.49)	0.11 (-0.37,1.03)
High-middle SDI	36394.31 (22269.48,50209.97)	8.98 (5.50,12.39)	10772.62 (8626.89,13056.56)	3.28 (2.63,3.98)	-0.63 (-0.77,-0.36)
Azerbaijan	61.13 (38.32,123.43)	1.95 (1.22,3.94)	44.40 (27.98,66.22)	1.48 (0.93,2.21)	-0.24 (-0.58,0.29)
Bulgaria	308.56 (164.49,441.34)	13.06 (6.96,18.68)	105.55 (54.19,144.64)	8.08 (4.15,11.08)	-0.38 (-0.59,0.00)
United Arab Emirates	5.87 (3.11,10.77)	0.83 (0.44,1.52)	11.87 (7.75,17.24)	0.78 (0.51,1.14)	-0.05 (-0.49,0.79)
Bhutan	22.65 (2.80,66.52)	6.95 (0.86,20.41)	9.07 (3.93,18.62)	3.42 (1.48,7.03)	-0.51 (-0.86,2.35)
Tajikistan	1028.61 (238.75,2211.34)	35.87 (8.32,77.11)	259.54 (143.16,473.82)	6.30 (3.48,11.51)	-0.82 (-0.93,-0.25)
Lesotho	66.89 (21.65,145.76)	6.97 (2.26,15.19)	67.71 (27.30,147.08)	7.69 (3.10,16.70)	0.10 (-0.50,1.70)
High SDI	16237.73 (13655.35,19224.40)	6.93 (5.83,8.21)	13884.2 (11068.85,17332.7)	6.29 (5.01,7.85)	-0.09 (-0.22,0.00)
Angola	980.56 (118.09,3381.22)	16.91 (2.04,58.3)	1327.39 (520.82,2821.83)	7.78 (3.05,16.54)	-0.54 (-0.87,2.07)
Gambia	47.15 (8.04,125)	8.25 (1.41,21.87)	39.05 (16.99,74.46)	3.30 (1.43,6.29)	-0.60 (-0.86,0.71)
Slovenia	28.97 (20.68,40.24)	5.20 (3.71,7.23)	15.64 (10.02,22.39)	3.88 (2.49,5.56)	-0.25 (-0.47,0.02)
Cyprus	17.15 (9.71,28.64)	6.62 (3.75,11.06)	8.35 (5.61,12.10)	3.00 (2.01,4.34)	-0.55 (-0.78,-0.03)
Namibia	72.2 (15.34,207.39)	9.55 (2.03,27.44)	77.59 (30.14,151.12)	7.20 (2.8,14.02)	-0.25 (-0.77,2.78)
Low-middle SDI	66462.32 (18915.53,121875.63)	11.65 (3.32,21.36)	27170.82 (16776.78,38601.05)	3.91 (2.41,5.55)	-0.66 (-0.81,-0.13)
Gabon	46.72 (15.45,97.25)	9.00 (2.98,18.73)	32.09 (12.55,75.45)	4.22 (1.65,9.93)	-0.53 (-0.83,0.67)
Republic of Moldova	76.45 (49.92,119.67)	4.85 (3.17,7.59)	24.63 (19.05,31.36)	3.19 (2.46,4.06)	-0.34 (-0.62,0.05)
Zambia	1261.28 (129.33,3757.87)	26.79 (2.75,79.82)	916.75 (335.89,2012.28)	9.37 (3.43,20.56)	-0.65 (-0.9,1.98)
Montenegro	18.62 (11.83,29.06)	8.68 (5.51,13.55)	7.28 (4.60,11.04)	4.87 (3.08,7.38)	-0.44 (-0.68,0.02)
Ethiopia	6407.55 (869.49,18074.85)	21.38 (2.9,60.32)	4248.58 (1886.29,8424.55)	7.25 (3.22,14.37)	-0.66 (-0.88,0.98)
Egypt	449.67 (209.82,806.18)	1.61 (0.75,2.88)	481.36 (298.08,763.49)	1.15 (0.71,1.82)	-0.29 (-0.68,0.86)
Peru	6025 (2136.79,11557.88)	56.06 (19.88,107.55)	487.83 (250.25,925.19)	4.07 (2.09,7.71)	-0.93 (-0.97,-0.72)
Grenada	5.63 (3.98,7.96)	13.81 (9.76,19.50)	2.38 (1.74,3.18)	7.70 (5.64,10.29)	-0.44 (-0.64,-0.15)
Andorra	0.76 (0.41,1.35)	5.64 (3.03,10.06)	0.45 (0.30,0.67)	3.05 (2.01,4.52)	-0.46 (-0.73,0.14)
Turkmenistan	265.11 (76.51,532.74)	14.04 (4.05,28.22)	103.21 (51.2,183.36)	5.39 (2.67,9.57)	-0.62 (-0.79,-0.10)
Northern Mariana Islands	1.12 (0.55,2.07)	6.79 (3.33,12.55)	0.22 (0.11,0.54)	1.88 (0.92,4.67)	-0.72 (-0.90,-0.16)
Lao People's Democratic Republic	108.38 (18.24,287.62)	4.81 (0.81,12.77)	60.99 (31.86,113.92)	2.06 (1.08,3.85)	-0.57 (-0.87,1.57)
Yemen	123.03 (30.33,617.64)	1.45 (0.36,7.27)	228.45 (123.87,542.10)	1.40 (0.76,3.32)	-0.03 (-0.61,2.48)
Cuba	51.52 (35.72,78.47)	1.42 (0.98,2.16)	17.21 (11.30,27.66)	0.69 (0.46,1.12)	-0.51 (-0.68,-0.31)
Greece	66.90 (50.04,88.48)	2.38 (1.78,3.15)	34.91 (24.90,48.04)	1.77 (1.26,2.44)	-0.26 (-0.40,-0.08)
Djibouti	30.20 (4.85,89.07)	10.99 (1.77,32.41)	41.68 (12.26,93.69)	7.94 (2.34,17.86)	-0.28 (-0.72,1.93)
Central African Republic	185.41 (48.38,484.56)	12.35 (3.22,32.29)	252.58 (74.08,648.54)	8.96 (2.63,23.01)	-0.27 (-0.73,0.74)
Benin	339.18 (37.49,924.16)	11.81 (1.31,32.17)	477.80 (121.16,1147.37)	6.73 (1.71,16.15)	-0.43 (-0.78,1.18)
Malaysia	79.96 (45.98,132.90)	0.96 (0.55,1.59)	76.47 (50.93,114.93)	0.73 (0.49,1.10)	-0.23 (-0.59,0.49)
Eritrea	268.59 (29.08,859.89)	15.48 (1.68,49.54)	331.54 (117.83,781.57)	9.75 (3.46,22.97)	-0.37 (-0.81,3.83)
Saint Kitts and Nevis	3.53 (2.30,4.82)	19.27 (12.58,26.35)	1.33 (0.75,2.04)	8.21 (4.59,12.56)	-0.57 (-0.78,-0.18)
Romania	1180.18 (748,1816.33)	15.73 (9.97,24.20)	227.87 (145.66,299.10)	5.62 (3.59,7.37)	-0.64 (-0.77,-0.43)
Tuvalu	0.60 (0.10,1.74)	14.56 (2.45,42.58)	0.14 (0.08,0.25)	3.16 (1.77,5.47)	-0.78 (-0.94,0.41)
Congo	135.73 (45.94,311.47)	9.91 (3.35,22.74)	115.61 (49.63,257.65)	4.63 (1.99,10.31)	-0.53 (-0.83,0.45)
Latin America and Caribbean	18277.69 (11117.43,27205.18)	9.82 (5.97,14.61)	7811.67 (6142.91,9912.71)	4.04 (3.18,5.12)	-0.59 (-0.72,-0.35)
Israel	81.87 (60.75,110.08)	4.08 (3.03,5.49)	76.66 (59.45,99.51)	2.31 (1.79,3.00)	-0.43 (-0.60,-0.19)
Palau	0.48 (0.12,1.32)	7.58 (1.81,20.82)	0.17 (0.08,0.35)	3.74 (1.66,7.65)	-0.51 (-0.84,1.00)
Malawi	1512.04 (128.99,4790.29)	27.88 (2.38,88.34)	817.12 (316.72,1748.95)	8.03 (3.11,17.19)	-0.71 (-0.90,1.43)
Libya	29.52 (13.54,86.77)	1.25 (0.57,3.67)	24.82 (15.62,44.46)	1.21 (0.76,2.16)	-0.03 (-0.52,1.37)
South Asia	38436.87 (6980.67,78933.81)	7.01 (1.27,14.40)	19901.14 (9918.24,30443.36)	2.87 (1.43,4.38)	-0.59 (-0.78,0.48)
Argentina	211.99 (166.67,257.64)	1.63 (1.28,1.98)	175.69 (139.6,218.83)	1.24 (0.99,1.55)	-0.24 (-0.43,0.02)
Italy	1493.28 (1034.71,1939.34)	10.96 (7.60,14.24)	572.68 (398.09,734.59)	5.28 (3.67,6.78)	-0.52 (-0.63,-0.39)
Cabo Verde	6.15 (2.12,12.71)	3.20 (1.10,6.61)	3.49 (2.06,5.79)	1.67 (0.99,2.77)	-0.48 (-0.77,0.60)
Paraguay	65.94 (43.03,98.23)	3.18 (2.08,4.74)	31.48 (21.85,45.53)	1.20 (0.84,1.74)	-0.62 (-0.79,-0.30)
Tonga	4.59 (2.01,9.80)	8.94 (3.92,19.11)	2.54 (1.26,5.01)	5.46 (2.71,10.79)	-0.39 (-0.77,0.62)
Thailand	451.16 (220.04,749.23)	1.97 (0.96,3.27)	119.26 (74.67,175.87)	0.80 (0.50,1.18)	-0.60 (-0.78,-0.21)
Saint Vincent and the Grenadines	8.70 (5.87,12.44)	16.04 (10.82,22.94)	2.67 (1.93,3.62)	7.81 (5.64,10.58)	-0.51 (-0.70,-0.22)
Uzbekistan	1693.79 (758.05,2638.92)	15.85 (7.09,24.70)	1111.69 (473.77,1665.52)	8.46 (3.6,12.67)	-0.47 (-0.69,-0.08)
Cook Islands	1.06 (0.52,1.88)	12.12 (5.97,21.49)	0.18 (0.07,0.38)	3.30 (1.25,6.80)	-0.73 (-0.92,-0.15)
Switzerland	88.35 (63.59,118.08)	5.61 (4.04,7.49)	57.64 (38.56,84.10)	3.31 (2.21,4.83)	-0.41 (-0.62,-0.14)
High-income	17771.76 (14920.85,21151.77)	6.95 (5.83,8.27)	14772.49 (11736.48,18445.90)	6.11 (4.86,7.63)	-0.12 (-0.24,-0.02)
Bahamas	6.77 (4.71,9.71)	6.30 (4.39,9.04)	3.83 (2.74,5.38)	3.46 (2.48,4.87)	-0.45 (-0.67,-0.10)
Russian Federation	1572.38 (1290.59,2246.24)	3.47 (2.85,4.96)	712.16 (546.29,1077.10)	2.07 (1.59,3.13)	-0.40 (-0.53,-0.27)
Uganda	1207.66 (166.32,3678.95)	11.71 (1.61,35.66)	1817.85 (687.87,3996.68)	7.60 (2.88,16.71)	-0.35 (-0.77,2.77)
American Samoa	2.13 (1.10,3.84)	8.95 (4.64,16.14)	0.71 (0.38,1.27)	3.11 (1.69,5.61)	-0.65 (-0.85,-0.15)
Burundi	606.94 (73.7,1794.70)	19.13 (2.32,56.57)	527.65 (198.49,1277.55)	7.92 (2.98,19.18)	-0.59 (-0.86,1.49)
Finland	65.74 (42.59,94.88)	5.18 (3.36,7.47)	43.02 (25.86,67.30)	3.67 (2.21,5.75)	-0.29 (-0.53,0.00)
Guinea-Bissau	76.51 (8.46,225.78)	13.13 (1.45,38.75)	50.05 (16.61,102.02)	5.00 (1.66,10.19)	-0.62 (-0.86,0.82)
Monaco	0.19 (0.11,0.32)	3.87 (2.27,6.54)	0.15 (0.10,0.22)	2.25 (1.52,3.28)	-0.42 (-0.65,0.06)
Puerto Rico	69.49 (42.22,97.46)	5.22 (3.17,7.32)	14.50 (10.59,18.78)	1.92 (1.40,2.49)	-0.63 (-0.77,-0.40)
Eswatini	55.15 (10.48,155.29)	11.57 (2.20,32.57)	44.33 (20.59,86.60)	8.35 (3.88,16.30)	-0.28 (-0.74,2.62)
France	1043.78 (790.48,1340.05)	6.47 (4.90,8.30)	900.24 (648.15,1227.04)	5.65 (4.07,7.70)	-0.13 (-0.39,0.18)
Honduras	727.34 (283,1378.29)	26.83 (10.44,50.84)	358.02 (181.28,778.76)	8.21 (4.16,17.85)	-0.69 (-0.88,-0.11)
Zimbabwe	432.44 (113.7,1156.12)	7.18 (1.89,19.19)	607.47 (194.96,1399.09)	7.97 (2.56,18.36)	0.11 (-0.57,2.24)
Germany	1077.93 (806.99,1446.02)	6.22 (4.65,8.34)	969.05 (731.05,1248.09)	6.17 (4.65,7.95)	-0.01 (-0.38,0.42)
Mexico	2115.07 (1626.09,2645.83)	4.87 (3.74,6.09)	1372.51 (1116.01,1641.10)	3.18 (2.58,3.80)	-0.35 (-0.52,-0.12)
Poland	857.40 (700.11,1050.28)	6.90 (5.63,8.45)	413.96 (308.36,549.30)	5.37 (4.00,7.13)	-0.22 (-0.40,-0.06)
Botswana	62.08 (21.17,138.67)	8.60 (2.93,19.22)	108.24 (24.38,294.91)	11.78 (2.65,32.10)	0.37 (-0.59,2.10)
Kenya	1132.75 (355.22,2411.53)	8.18 (2.57,17.42)	940.45 (566.61,1409.25)	3.76 (2.26,5.63)	-0.54 (-0.77,0.18)
Austria	315.49 (212.08,419.33)	16.84 (11.32,22.38)	125.04 (91.18,168.52)	7.17 (5.23,9.67)	-0.57 (-0.70,-0.38)
Nigeria	6548.24 (996.53,13727.58)	13.43 (2.04,28.16)	9801.70 (3211.62,18102.84)	8.32 (2.73,15.37)	-0.38 (-0.66,0.90)
Algeria	190.13 (85.51,601.42)	1.41 (0.63,4.45)	176.37 (106.76,314.20)	1.19 (0.72,2.13)	-0.15 (-0.61,0.92)
Sudan	291.24 (41.69,1723.13)	2.59 (0.37,15.35)	361.23 (195.92,832.92)	1.78 (0.97,4.11)	-0.31 (-0.75,3.31)
South Sudan	719.21 (47.47,2395.08)	21.95 (1.45,73.11)	617.47 (133.33,1554.44)	11.66 (2.52,29.35)	-0.47 (-0.82,2.61)
Costa Rica	12.76 (8.91,20.9)	0.90 (0.63,1.48)	11.17 (7.23,18.52)	0.79 (0.51,1.31)	-0.12 (-0.37,0.18)
Jamaica	70.03 (37.58,138.99)	6.42 (3.45,12.74)	15.65 (10.62,22.92)	1.81 (1.23,2.65)	-0.72 (-0.86,-0.44)
Oman	10.25 (5.07,28.36)	1.03 (0.51,2.85)	13.63 (9.02,22.14)	1.06 (0.70,1.73)	0.03 (-0.52,1.40)
Chile	146.53 (101.56,183.82)	2.78 (1.92,3.48)	72.54 (55.6,93.36)	1.49 (1.14,1.92)	-0.46 (-0.62,-0.20)
Fiji	7.90 (4.51,13.96)	2.20 (1.26,3.89)	8.45 (4.54,14.40)	2.47 (1.33,4.21)	0.12 (-0.50,1.47)
Mali	820.91 (56.91,2413.83)	16.63 (1.15,48.89)	1140.01 (172.55,3174.96)	8.92 (1.35,24.85)	-0.46 (-0.80,1.27)
Iceland	3.48 (2.62,4.64)	4.12 (3.10,5.49)	2.94 (2.01,4.14)	3.32 (2.27,4.68)	-0.19 (-0.43,0.11)
Luxembourg	5.71 (4.42,7.11)	6.47 (5.01,8.05)	5.40 (3.80,7.38)	4.08 (2.87,5.58)	-0.37 (-0.56,-0.15)
Colombia	713.91 (466.16,963.28)	4.72 (3.08,6.37)	483.27 (331.68,675.38)	3.22 (2.21,4.50)	-0.32 (-0.56,0.12)
Low SDI	40564.93 (6421.78,90744.58)	13.73 (2.17,30.72)	40716.69 (17367.47,67289.41)	6.82 (2.91,11.27)	-0.50 (-0.71,0.74)
Ukraine	546.53 (361.87,802.10)	3.64 (2.41,5.34)	327.25 (216.66,444.81)	3.65 (2.42,4.96)	0.00 (-0.41,0.83)
Suriname	27.58 (12.11,46.82)	16.18 (7.10,27.46)	11.42 (7.04,18.46)	5.90 (3.64,9.53)	-0.64 (-0.82,-0.17)
Serbia	245.80 (143.71,492.83)	8.74 (5.11,17.51)	99.17 (67.26,139.06)	4.98 (3.38,6.98)	-0.43 (-0.78,0.13)
Chad	394.91 (38.79,1070.90)	11.21 (1.10,30.41)	776.91 (142.77,2009.93)	7.70 (1.41,19.92)	-0.31 (-0.74,1.28)
Guyana	50.78 (32.8,72.17)	13.65 (8.82,19.4)	24.58 (17.28,34.12)	8.73 (6.13,12.12)	-0.36 (-0.62,0.07)
Madagascar	1040.30 (125.79,2902.46)	15.36 (1.86,42.84)	777.65 (322.94,1623.83)	5.61 (2.33,11.71)	-0.63 (-0.87,1.32)
Belgium	122.35 (93.54,157.08)	4.95 (3.78,6.35)	81.86 (59.36,112.18)	3.20 (2.32,4.38)	-0.35 (-0.54,-0.09)
United Kingdom	1412.71 (1124.44,1700.15)	9.49 (7.55,11.42)	1080.43 (819.61,1304.31)	6.95 (5.27,8.39)	-0.27 (-0.40,-0.14)
Barbados	3.81 (2.76,5.02)	4.47 (3.23,5.88)	1.70 (1.27,2.21)	2.45 (1.84,3.18)	-0.45 (-0.64,-0.19)
United States Virgin Islands	2.58 (1.34,4.14)	6.20 (3.23,9.95)	0.60 (0.35,1.03)	2.25 (1.33,3.89)	-0.64 (-0.82,-0.23)
Haiti	1572.87 (100.4,5125.94)	47.30 (3.02,154.16)	1042.70 (176.33,2907.87)	18.95 (3.21,52.86)	-0.60 (-0.83,0.80)
Sao Tome and Principe	5.70 (1.21,14.25)	8.13 (1.73,20.32)	2.31 (1.27,4.55)	2.38 (1.30,4.68)	-0.71 (-0.90,0.53)
Democratic Republic of the Congo	3093.78 (594.22,8916.84)	14.01 (2.69,40.38)	2680.22 (980.06,6528.69)	5.67 (2.07,13.81)	-0.60 (-0.88,1.08)
Mauritius	5.38 (3.96,7.55)	1.25 (0.92,1.75)	8.46 (4.87,12.60)	2.75 (1.58,4.09)	1.20 (0.01,2.79)
Côte d'Ivoire	480.32 (76.92,1202.87)	6.92 (1.11,17.32)	626.41 (188.02,1344.54)	4.70 (1.41,10.09)	-0.32 (-0.71,1.25)
Morocco	148.88 (52.56,530.60)	1.19 (0.42,4.25)	134.40 (76.23,263.35)	1.07 (0.61,2.10)	-0.10 (-0.60,1.15)
Afghanistan	170.63 (31.14,804.84)	2.67 (0.49,12.59)	394.35 (156.76,1014.05)	1.83 (0.73,4.69)	-0.32 (-0.75,1.48)
Burkina Faso	910.57 (83.36,2517.46)	16.06 (1.47,44.41)	1584.92 (257.06,3918.37)	12.41 (2.01,30.68)	-0.23 (-0.71,2.04)
Antigua and Barbuda	1.89 (1.17,2.69)	7.76 (4.80,11.05)	1.36 (0.90,2.08)	5.74 (3.80,8.77)	-0.26 (-0.58,0.36)
Timor-Leste	17.45 (2.51,51.79)	4.27 (0.61,12.68)	12.29 (5.43,21.62)	1.85 (0.82,3.25)	-0.57 (-0.89,1.87)
Vanuatu	4.91 (1.65,10.33)	5.97 (2.01,12.56)	6.03 (2.76,11.85)	4.33 (1.98,8.50)	-0.27 (-0.72,0.94)
Albania	3052.61 (464.31,4368.86)	209.80 (31.91,300.27)	236.23 (118.78,416.57)	35.48 (17.84,62.57)	-0.83 (-0.92,-0.45)
North Africa and Middle East	7272.85 (3324.73,13044.45)	4.03 (1.84,7.24)	4945.44 (3784.57,6451.98)	2.16 (1.65,2.82)	-0.46 (-0.72,0.21)
Ireland	46.62 (36.45,59.40)	3.51 (2.74,4.47)	30.64 (22.01,41.13)	2.29 (1.64,3.07)	-0.35 (-0.48,-0.19)
Senegal	438.62 (55.53,1089.01)	9.89 (1.25,24.55)	270.03 (102.31,548.11)	3.47 (1.32,7.05)	-0.65 (-0.86,0.90)
Nauru	0.87 (0.18,2.34)	16.00 (3.39,43.07)	0.42 (0.15,0.85)	8.25 (2.94,16.9)	-0.48 (-0.78,0.95)
Brunei Darussalam	6.45 (3.90,9.86)	5.60 (3.39,8.56)	4.65 (3.44,6.15)	3.54 (2.62,4.68)	-0.37 (-0.60,0.11)
Mauritania	77.57 (16.23,175.46)	6.77 (1.42,15.32)	45.80 (21.38,84.82)	2.22 (1.04,4.11)	-0.67 (-0.87,0.25)
Bermuda	1.33 (0.79,2.05)	8.33 (4.95,12.88)	0.35 (0.24,0.54)	2.98 (2.03,4.51)	-0.64 (-0.80,-0.35)
Trinidad and Tobago	11.37 (8.30,15.47)	2.20 (1.60,2.99)	5.73 (3.98,8.17)	1.59 (1.10,2.26)	-0.28 (-0.54,0.08)
Liberia	187.03 (17.98,480.51)	16.95 (1.63,43.56)	111.74 (35.43,289.91)	4.66 (1.48,12.09)	-0.73 (-0.93,1.35)
Kiribati	5.84 (0.84,17.06)	16.07 (2.32,47.00)	3.25 (1.08,6.85)	6.13 (2.03,12.93)	-0.62 (-0.85,0.67)
Saint Lucia	8.38 (5.57,11.55)	12.39 (8.24,17.08)	2.34 (1.62,3.35)	5.17 (3.57,7.40)	-0.58 (-0.75,-0.30)
Bahrain	3.45 (2.50,4.69)	1.72 (1.24,2.33)	5.22 (3.33,7.89)	1.63 (1.04,2.46)	-0.05 (-0.42,0.66)
Qatar	4.69 (2.44,8.20)	3.07 (1.60,5.37)	10.87 (6.41,18.33)	2.10 (1.24,3.54)	-0.32 (-0.67,0.75)
Belize	17.65 (10.64,28.32)	17.39 (10.48,27.90)	8.75 (6.31,11.78)	5.23 (3.78,7.05)	-0.70 (-0.83,-0.47)
El Salvador	267.88 (129.14,461.75)	9.85 (4.75,16.97)	23.7 (14.28,38.12)	1.03 (0.62,1.66)	-0.89 (-0.96,-0.71)
Cameroon	418.64 (71.86,1008.77)	7.10 (1.22,17.11)	717.84 (223.32,1590.21)	4.71 (1.46,10.43)	-0.34 (-0.74,0.97)
Niger	926.07 (49.88,2965.34)	19.13 (1.03,61.25)	1253.86 (175.29,3592.70)	8.61 (1.20,24.68)	-0.55 (-0.82,1.24)
Slovakia	197.93 (142.57,260.53)	11.28 (8.13,14.85)	113.28 (68.08,162.58)	10.17 (6.11,14.59)	-0.10 (-0.44,0.46)
Equatorial Guinea	26.53 (6.21,75.48)	10.71 (2.51,30.48)	23.13 (10.47,50.06)	3.10 (1.40,6.71)	-0.71 (-0.92,0.44)
Palestine	19.84 (6.82,57.34)	1.63 (0.56,4.70)	21.54 (13.44,40.05)	0.91 (0.57,1.69)	-0.44 (-0.74,0.51)
Viet Nam	1173.86 (491.64,2337.56)	3.52 (1.47,7.01)	477.03 (286.02,820.55)	1.70 (1.02,2.92)	-0.52 (-0.79,0.26)
Central Europe, Eastern Europe, and Central Asia	13212.28 (9907.21,17023.21)	9.61 (7.21,12.39)	4765.67 (3749.65,5754.94)	4.55 (3.58,5.49)	-0.53 (-0.66,-0.36)
Middle SDI	83283.96 (40873.99,122053.80)	10.86 (5.33,15.91)	20473.36 (16850.3,24199.47)	2.78 (2.29,3.29)	-0.74 (-0.84,-0.46)
Niue	0.09 (0.03,0.24)	8.82 (3.02,22.53)	0.03 (0.01,0.08)	6.19 (1.86,14.98)	-0.30 (-0.74,0.98)
Guatemala	496.28 (206.18,990.26)	11.13 (4.63,22.22)	404.51 (250.87,568.50)	5.23 (3.25,7.36)	-0.53 (-0.85,0.25)
