# Supplementary material for: Global Burden of Inflammatory Bowel Disease Among Children and Adolescents: A Comprehensive Analysis (1990–2019)
Source: Int J Public Health. 2024 Sep 9;69:1607440. doi: 10.3389/ijph.2024.1607440 (PMC11417169; doi:10.3389/ijph.2024.1607440)
Supplement: Supplementary file 4 [file Table1.XLSX]

## Sheet: Sheet1
Table S1 Children and adolescents IBD incidence in 1990 and 2019 for both sexes and percentage change in rates by location
Location	1990		2019		Percentage change in rates between 1990 and 2019
	Counts (95%UI)	Rate (95%UI)	Counts (95%UI)	Rate (95%UI)
Global	20897.42 (17008.63,25520.15)	0.92 (0.75,1.12)	25658.55 (21268.45,31075.58)	0.99 (0.82,1.20)	0.08 (0.06,0.11)
Bulgaria	65.46 (50.5,83.75)	2.77 (2.14,3.55)	37.64 (28.93,48.18)	2.88 (2.22,3.69)	0.04 (-0.05,0.13)
Georgia	18.61 (14.26,23.92)	1.04 (0.79,1.33)	8.92 (6.66,11.69)	0.97 (0.72,1.27)	-0.07 (-0.14,0.01)
Tonga	0.07 (0.04,0.09)	0.13 (0.09,0.18)	0.07 (0.05,0.10)	0.16 (0.11,0.22)	0.23 (0.08,0.41)
Lao People's Democratic Republic	2.66 (1.77,3.80)	0.12 (0.08,0.17)	4.88 (3.35,6.70)	0.16 (0.11,0.23)	0.39 (0.20,0.67)
Mongolia	9.87 (7.51,12.78)	0.87 (0.66,1.13)	10.62 (8.01,13.68)	0.86 (0.65,1.11)	-0.01 (-0.10,0.08)
Uzbekistan	86.03 (65.45,111.73)	0.81 (0.61,1.05)	127.67 (96.78,166.26)	0.97 (0.74,1.26)	0.21 (0.11,0.32)
Kazakhstan	63.06 (47.33,82.22)	0.95 (0.72,1.24)	59.31 (45.51,76.35)	0.95 (0.73,1.22)	-0.01 (-0.09,0.09)
Croatia	71.64 (62.81,80.65)	5.40 (4.74,6.08)	52.15 (44.44,60.62)	6.35 (5.41,7.38)	0.17 (0.09,0.26)
Indonesia	107.33 (71.35,149.95)	0.12 (0.08,0.17)	141.94 (97.62,195.7)	0.16 (0.11,0.22)	0.32 (0.24,0.42)
Sri Lanka	15.29 (10.82,20.65)	0.21 (0.15,0.28)	27.89 (21.56,35.56)	0.41 (0.32,0.52)	0.95 (0.67,1.37)
Tajikistan	22.57 (17.33,29.18)	0.79 (0.60,1.02)	36.06 (27.44,47.19)	0.88 (0.67,1.15)	0.11 (0.02,0.22)
Philippines	41.23 (28.26,56.76)	0.13 (0.09,0.18)	74.56 (52.02,101.91)	0.16 (0.11,0.22)	0.26 (0.19,0.34)
China	1675.81 (1223.36,2243.34)	0.37 (0.27,0.50)	2140.47 (1633.94,2740.23)	0.71 (0.54,0.91)	0.92 (0.76,1.11)
Vanuatu	0.09 (0.06,0.13)	0.11 (0.07,0.15)	0.19 (0.13,0.27)	0.14 (0.09,0.19)	0.25 (0.09,0.44)
Albania	35.07 (27.21,44.9)	2.41 (1.87,3.09)	19.88 (15.16,25.37)	2.99 (2.28,3.81)	0.24 (0.13,0.36)
Hungary	167.56 (143.04,193.52)	5.78 (4.93,6.68)	159.77 (138.63,183.78)	8.54 (7.41,9.83)	0.48 (0.37,0.60)
Romania	146.10 (112.11,188.89)	1.95 (1.49,2.52)	93.18 (74.85,115.06)	2.30 (1.84,2.84)	0.18 (0.06,0.35)
Czechia	60.85 (48.62,76.68)	2.00 (1.60,2.52)	77.27 (64.13,92.88)	3.55 (2.94,4.26)	0.77 (0.51,1.09)
Bosnia and Herzegovina	36.56 (29.30,45.94)	2.44 (1.96,3.07)	20.59 (16.65,25.28)	3.10 (2.51,3.81)	0.27 (0.17,0.37)
Turkmenistan	16.88 (12.88,21.87)	0.89 (0.68,1.16)	19.18 (14.68,24.63)	1.00 (0.77,1.29)	0.12 (0.03,0.22)
Timor-Leste	0.44 (0.30,0.61)	0.11 (0.07,0.15)	1.11 (0.76,1.54)	0.17 (0.11,0.23)	0.55 (0.34,0.82)
Taiwan (Province of China)	20.55 (15.51,26.49)	0.28 (0.21,0.36)	29.33 (23.32,36.35)	0.69 (0.55,0.85)	1.44 (1.17,1.79)
Solomon Islands	0.21 (0.13,0.30)	0.11 (0.07,0.15)	0.41 (0.27,0.59)	0.13 (0.08,0.18)	0.18 (0.02,0.37)
Micronesia (Federated States of)	0.07 (0.05,0.10)	0.12 (0.08,0.18)	0.07 (0.05,0.10)	0.17 (0.12,0.24)	0.37 (0.22,0.57)
Singapore	11.79 (8.91,15.36)	1.28 (0.97,1.67)	11.08 (8.44,14.56)	1.07 (0.81,1.41)	-0.16 (-0.25,-0.07)
Samoa	0.12 (0.08,0.16)	0.14 (0.09,0.19)	0.16 (0.11,0.22)	0.16 (0.11,0.22)	0.16 (0.05,0.32)
Azerbaijan	30.36 (23.24,39.48)	0.97 (0.74,1.26)	30.93 (23.65,39.90)	1.03 (0.79,1.33)	0.07 (-0.02,0.15)
Southeast Asia, East Asia, and Oceania	2046.25 (1498.79,2729.00)	0.30 (0.22,0.40)	2679.28 (2035.41,3438.69)	0.49 (0.38,0.63)	0.67 (0.55,0.81)
Ukraine	113.77 (85.47,148.66)	0.76 (0.57,0.99)	69.89 (53.29,90.55)	0.78 (0.59,1.01)	0.03 (-0.05,0.12)
Russian Federation	436.68 (334.29,561.32)	0.96 (0.74,1.24)	328.92 (251.92,423.43)	0.96 (0.73,1.23)	-0.01 (-0.02,0.01)
Kyrgyzstan	18.28 (13.99,23.70)	0.87 (0.67,1.13)	22.88 (17.59,29.48)	0.88 (0.67,1.13)	0.00 (-0.08,0.10)
Greece	62.08 (49.36,78.00)	2.21 (1.76,2.78)	51.29 (42.23,61.54)	2.60 (2.14,3.12)	0.18 (0.04,0.32)
Papua New Guinea	2.27 (1.47,3.20)	0.11 (0.07,0.15)	5.62 (3.70,7.82)	0.12 (0.08,0.17)	0.12 (-0.01,0.29)
Belarus	35.00 (26.97,44.97)	1.11 (0.86,1.43)	24.79 (19.08,31.81)	1.19 (0.91,1.52)	0.07 (-0.02,0.16)
Andorra	0.32 (0.24,0.41)	2.35 (1.79,3.05)	0.37 (0.28,0.48)	2.47 (1.91,3.20)	0.05 (-0.04,0.16)
Israel	37.04 (29.63,46.02)	1.85 (1.48,2.29)	61.51 (50.50,75.18)	1.86 (1.52,2.27)	0.01 (-0.12,0.15)
Poland	502.63 (389.44,646.01)	4.04 (3.13,5.20)	377.79 (310.44,462.38)	4.90 (4.03,6.00)	0.21 (0.09,0.36)
Myanmar	25.82 (17.01,36.42)	0.13 (0.09,0.18)	35.98 (24.32,49.53)	0.18 (0.12,0.25)	0.39 (0.2,0.62)
Luxembourg	3.45 (2.70,4.30)	3.91 (3.06,4.88)	5.48 (4.34,6.88)	4.14 (3.28,5.20)	0.06 (-0.02,0.15)
Democratic People's Republic of Korea	23.97 (17.49,32.31)	0.29 (0.21,0.39)	25.64 (18.67,34.27)	0.38 (0.28,0.51)	0.33 (0.21,0.46)
Malaysia	13.26 (9.73,17.48)	0.16 (0.12,0.21)	29.49 (22.75,37.73)	0.28 (0.22,0.36)	0.78 (0.57,1.05)
Marshall Islands	0.03 (0.02,0.04)	0.12 (0.08,0.16)	0.04 (0.02,0.05)	0.15 (0.10,0.21)	0.33 (0.17,0.53)
Viet Nam	78.22 (53.27,107.53)	0.23 (0.16,0.32)	119.4 (85.47,161.19)	0.43 (0.30,0.57)	0.81 (0.61,1.12)
Austria	159.46 (135.50,186.10)	8.51 (7.23,9.93)	141.17 (120.68,165.77)	8.10 (6.92,9.51)	-0.05 (-0.15,0.06)
Slovenia	23.79 (19.31,29.49)	4.27 (3.47,5.30)	19.28 (15.69,23.64)	4.79 (3.89,5.87)	0.12 (0.02,0.23)
Armenia	11.46 (8.71,14.71)	0.86 (0.66,1.11)	7.56 (5.78,9.75)	0.98 (0.75,1.26)	0.13 (0.03,0.24)
Latvia	11.93 (9.33,14.98)	1.59 (1.24,1.99)	8.37 (6.60,10.73)	2.13 (1.68,2.74)	0.35 (0.22,0.49)
Maldives	0.14 (0.09,0.20)	0.11 (0.07,0.16)	0.22 (0.16,0.31)	0.16 (0.11,0.22)	0.42 (0.26,0.64)
Japan	800.67 (610.25,1031.43)	2.40 (1.83,3.09)	1589.62 (1262.94,1983.16)	7.36 (5.85,9.18)	2.07 (1.84,2.40)
Fiji	0.50 (0.34,0.69)	0.14 (0.09,0.19)	0.57 (0.40,0.81)	0.17 (0.12,0.24)	0.21 (0.06,0.39)
Kiribati	0.04 (0.03,0.06)	0.12 (0.08,0.17)	0.07 (0.05,0.10)	0.14 (0.09,0.19)	0.16 (0.01,0.32)
Iceland	2.37 (1.87,3.02)	2.81 (2.22,3.58)	3.84 (3.03,4.88)	4.34 (3.43,5.51)	0.55 (0.37,0.74)
Cambodia	6.53 (4.37,9.10)	0.11 (0.08,0.16)	10.32 (7.03,14.38)	0.16 (0.11,0.22)	0.40 (0.22,0.63)
Central Europe, Eastern Europe, and Central Asia	2203.71 (1736.67,2764.33)	1.60 (1.26,2.01)	1784.78 (1449.44,2194.68)	1.70 (1.38,2.09)	0.06 (0.02,0.11)
North Macedonia	19.17 (14.84,24.37)	2.71 (2.10,3.44)	13.55 (10.52,17.27)	2.90 (2.25,3.69)	0.07 (-0.02,0.18)
New Zealand	39.43 (31.26,49.76)	3.58 (2.84,4.52)	54.05 (44.18,66.11)	4.56 (3.73,5.58)	0.27 (0.17,0.39)
Finland	104.00 (94.26,114.23)	8.19 (7.43,9.00)	85.68 (69.42,106.29)	7.32 (5.93,9.08)	-0.11 (-0.25,0.07)
Republic of Moldova	14.82 (11.32,19.44)	0.94 (0.72,1.23)	10.85 (8.88,13.13)	1.40 (1.15,1.70)	0.49 (0.29,0.74)
Thailand	30.02 (19.97,42.42)	0.13 (0.09,0.19)	28.92 (19.98,39.15)	0.19 (0.13,0.26)	0.47 (0.26,0.76)
Serbia	76.63 (58.84,98.03)	2.72 (2.09,3.48)	75.83 (60.18,95.58)	3.81 (3.02,4.80)	0.40 (0.27,0.56)
Brunei Darussalam	1.45 (1.08,1.91)	1.26 (0.94,1.66)	2.10 (1.60,2.80)	1.60 (1.22,2.13)	0.27 (0.15,0.40)
Germany	565.16 (447.68,734.01)	3.26 (2.58,4.23)	761.18 (606.18,948.24)	4.85 (3.86,6.04)	0.49 (0.32,0.67)
Malta	2.64 (2.03,3.38)	2.29 (1.76,2.94)	2.23 (1.77,2.86)	2.67 (2.12,3.42)	0.17 (0.08,0.28)
Latin America and Caribbean	1222.61 (949.13,1549.22)	0.66 (0.51,0.83)	1196.66 (921.58,1526.71)	0.62 (0.48,0.79)	-0.06 (-0.08,-0.04)
Ireland	36.52 (28.89,45.91)	2.75 (2.18,3.46)	35.39 (28.02,44.50)	2.64 (2.09,3.32)	-0.04 (-0.13,0.06)
Australia	145.12 (112.91,181.77)	2.81 (2.18,3.51)	309.14 (252.03,378.58)	5.13 (4.19,6.29)	0.83 (0.65,1.04)
Portugal	48.00 (38.08,60.97)	1.61 (1.28,2.05)	59.07 (48.11,71.93)	3.00 (2.44,3.65)	0.86 (0.67,1.10)
Republic of Korea	210.62 (170.75,259.02)	1.32 (1.07,1.62)	332.82 (299.81,369.59)	3.49 (3.15,3.88)	1.65 (1.24,2.15)
United Kingdom	725.27 (590.37,891.43)	4.87 (3.96,5.99)	851.01 (690.96,1042.70)	5.48 (4.45,6.71)	0.12 (0.10,0.15)
Belgium	94.16 (82.60,107.34)	3.81 (3.34,4.34)	89.82 (70.18,114.83)	3.51 (2.74,4.49)	-0.08 (-0.22,0.10)
Grenada	0.17 (0.12,0.22)	0.41 (0.29,0.54)	0.17 (0.12,0.22)	0.54 (0.39,0.72)	0.32 (0.21,0.46)
Lithuania	19.47 (15.67,24.45)	1.76 (1.42,2.21)	15.28 (12.98,17.93)	2.76 (2.34,3.24)	0.57 (0.38,0.79)
Cuba	18.12 (13.46,24.37)	0.50 (0.37,0.67)	12.35 (9.05,16.46)	0.50 (0.37,0.66)	0.00 (-0.08,0.09)
Spain	627.53 (569.58,692.81)	5.63 (5.11,6.22)	615.84 (553.09,685.70)	6.81 (6.12,7.59)	0.21 (0.14,0.28)
Barbados	0.77 (0.58,1.00)	0.90 (0.68,1.18)	0.69 (0.52,0.90)	0.99 (0.75,1.30)	0.09 (0.00,0.20)
France	1024.12 (941.92,1105.18)	6.35 (5.84,6.85)	1175.72 (1000.71,1324.25)	7.38 (6.28,8.31)	0.16 (0.02,0.27)
Montenegro	5.99 (4.64,7.66)	2.79 (2.16,3.57)	4.49 (3.48,5.68)	3.00 (2.32,3.80)	0.07 (-0.01,0.16)
Cyprus	2.81 (2.17,3.59)	1.08 (0.84,1.38)	5.38 (4.43,6.53)	1.93 (1.59,2.34)	0.78 (0.55,1.09)
High-income	12360.62 (10414.75,14644.65)	4.83 (4.07,5.72)	15118.72 (13027.44,17570.01)	6.26 (5.39,7.27)	0.30 (0.25,0.35)
Netherlands	226.20 (201.61,253.36)	5.90 (5.26,6.61)	63.91 (49.94,81.00)	1.70 (1.32,2.15)	-0.71 (-0.76,-0.66)
United States of America	4600.96 (3638.27,5736.17)	6.24 (4.93,7.78)	6042.14 (5148.39,7114.53)	7.39 (6.29,8.70)	0.18 (0.07,0.32)
Estonia	5.50 (4.44,6.85)	1.20 (0.97,1.49)	4.04 (3.12,5.12)	1.46 (1.13,1.85)	0.22 (0.09,0.35)
Switzerland	61.46 (49.16,77.53)	3.90 (3.12,4.92)	75.15 (61.28,93.77)	4.31 (3.52,5.38)	0.11 (0.02,0.20)
Brazil	720.55 (573.05,900.53)	1.07 (0.85,1.33)	627.82 (494.73,792.96)	0.98 (0.77,1.24)	-0.08 (-0.11,-0.05)
Guyana	1.60 (1.17,2.13)	0.43 (0.32,0.57)	1.40 (1.02,1.84)	0.50 (0.36,0.65)	0.16 (0.05,0.28)
Antigua and Barbuda	0.11 (0.08,0.14)	0.43 (0.33,0.57)	0.13 (0.09,0.17)	0.54 (0.40,0.73)	0.25 (0.15,0.38)
Peru	28.14 (19.9,38.19.00)	0.26 (0.19,0.36)	33.49 (24.19,45.67)	0.28 (0.20,0.38)	0.07 (-0.04,0.19)
Sweden	104.36 (82.67,130.75)	4.95 (3.92,6.20)	109.88 (87.41,136.88)	4.64 (3.69,5.78)	-0.06 (-0.14,0.02)
Trinidad and Tobago	2.39 (1.78,3.23)	0.46 (0.34,0.62)	1.97 (1.47,2.66)	0.55 (0.41,0.74)	0.18 (0.08,0.30)
Dominica	0.14 (0.11,0.19)	0.45 (0.33,0.59)	0.12 (0.09,0.15)	0.57 (0.43,0.75)	0.29 (0.17,0.43)
Slovakia	77.98 (63.56,94.76)	4.44 (3.62,5.40)	48.09 (38.8,58.56)	4.32 (3.48,5.26)	-0.03 (-0.1,0.05)
El Salvador	11.08 (8.12,14.78)	0.41 (0.30,0.54)	10.02 (7.37,13.50)	0.44 (0.32,0.59)	0.07 (-0.04,0.19)
Guatemala	14.94 (11.07,20.04)	0.34 (0.25,0.45)	31.94 (23.56,42.77)	0.41 (0.30,0.55)	0.23 (0.12,0.35)
Argentina	49.96 (36.34,66.32)	0.38 (0.28,0.51)	59.83 (43.62,79.21)	0.42 (0.31,0.56)	0.10 (0.00,0.22)
Canada	1532.41 (1441.65,1621.79)	19.99 (18.8,21.15)	1616.49 (1505.75,1719.01)	19.88 (18.52,21.14)	-0.01 (-0.05,0.04)
Italy	828.87 (665.68,1026.29)	6.09 (4.89,7.54)	604.46 (490.34,741.60)	5.58 (4.52,6.84)	-0.08 (-0.12,-0.05)
Algeria	91.81 (70.92,116.9)	0.68 (0.52,0.87)	101.85 (76.40,136)	0.69 (0.52,0.92)	0.01 (-0.11,0.15)
Belize	0.38 (0.28,0.51)	0.37 (0.27,0.50)	0.83 (0.61,1.11)	0.50 (0.36,0.67)	0.33 (0.20,0.48)
Dominican Republic	13.86 (10.20,18.73)	0.39 (0.29,0.53)	18.42 (13.47,24.66)	0.46 (0.34,0.61)	0.18 (0.06,0.30)
Bahamas	0.53 (0.39,0.70)	0.50 (0.36,0.65)	0.68 (0.49,0.92)	0.61 (0.45,0.83)	0.24 (0.12,0.36)
Denmark	153.88 (135.25,172.98)	12.31 (10.82,13.84)	161.85 (140.65,184.54)	12.42 (10.79,14.16)	0.01 (-0.06,0.08)
Chile	37.44 (29.07,48.54)	0.71 (0.55,0.92)	39.18 (30.37,50.87)	0.81 (0.62,1.05)	0.14 (0.04,0.24)
Iran (Islamic Republic of)	142.81 (103.08,197.39)	0.45 (0.32,0.62)	120.55 (87.66,167.04)	0.47 (0.34,0.65)	0.05 (0.02,0.08)
Panama	5.23 (3.98,6.69)	0.48 (0.37,0.62)	6.32 (4.62,8.45)	0.42 (0.31,0.57)	-0.12 (-0.21,-0.03)
Haiti	10.99 (8.11,14.50)	0.33 (0.24,0.44)	21.55 (15.74,29.34)	0.39 (0.29,0.53)	0.18 (0.06,0.33)
Turkey	302.10 (241.72,373.44)	1.08 (0.86,1.33)	415.33 (323.21,523.72)	1.86 (1.45,2.35)	0.73 (0.48,1.04)
Norway	52.05 (40.46,67.61)	4.68 (3.63,6.07)	92.24 (73.44,115.84)	7.35 (5.85,9.23)	0.57 (0.47,0.68)
Jordan	24.44 (19.42,30.46)	1.15 (0.91,1.43)	81.48 (63.06,105.17)	1.66 (1.28,2.14)	0.45 (0.3,0.59)
North Africa and Middle East	1125.36 (878.88,1423.54)	0.62 (0.49,0.79)	1716.45 (1318.55,2235.90)	0.75 (0.58,0.98)	0.20 (0.12,0.27)
Bangladesh	153.17 (109.73,213.80)	0.26 (0.18,0.36)	213.83 (152.24,301.89)	0.36 (0.26,0.51)	0.41 (0.25,0.58)
India	1203.02 (852.86,1685.94)	0.29 (0.21,0.41)	1599.45 (1131.06,2224.24)	0.31 (0.22,0.44)	0.08 (0.04,0.12)
Libya	8.52 (6.30,11.74)	0.36 (0.27,0.50)	12.34 (9.10,16.65)	0.60 (0.44,0.81)	0.66 (0.46,0.89)
Bahrain	1.20 (0.92,1.52)	0.60 (0.46,0.76)	2.42 (1.85,3.22)	0.75 (0.58,1.00)	0.27 (0.13,0.45)
Suriname	0.74 (0.55,0.97)	0.43 (0.32,0.57)	0.94 (0.69,1.25)	0.49 (0.36,0.65)	0.12 (0.02,0.23)
Ecuador	13.49 (10.23,17.64)	0.27 (0.20,0.35)	25.42 (19.88,32.02)	0.38 (0.30,0.48)	0.41 (0.27,0.59)
Equatorial Guinea	0.35 (0.24,0.50)	0.14 (0.10,0.20)	1.95 (1.40,2.64)	0.26 (0.19,0.35)	0.82 (0.60,1.14)
Honduras	9.38 (6.95,12.67)	0.35 (0.26,0.47)	16.98 (12.32,22.92)	0.39 (0.28,0.53)	0.12 (0.02,0.24)
Jamaica	4.52 (3.31,5.97)	0.41 (0.30,0.55)	4.48 (3.31,5.95)	0.52 (0.38,0.69)	0.25 (0.15,0.37)
Paraguay	12.82 (9.77,16.52)	0.62 (0.47,0.80)	15.51 (11.42,20.54)	0.59 (0.44,0.79)	-0.04 (-0.16,0.08)
Pakistan	139.34 (98.71,195.21)	0.22 (0.16,0.31)	305.61 (215.89,431.11)	0.27 (0.19,0.39)	0.23 (0.15,0.32)
United Arab Emirates	3.74 (2.78,4.93)	0.53 (0.39,0.70)	11.80 (9.02,15.58)	0.78 (0.60,1.03)	0.47 (0.33,0.61)
Venezuela (Bolivarian Republic of)	41.00 (30.8,52.98)	0.45 (0.34,0.58)	39.76 (29.36,52.83)	0.43 (0.32,0.57)	-0.05 (-0.15,0.05)
Sub-Saharan Africa	417.72 (289.46,578.12)	0.15 (0.10,0.21)	998.20 (696.33,1384.40)	0.17 (0.12,0.24)	0.15 (0.12,0.18)
Syrian Arab Republic	38.13 (28.38,50.88)	0.51 (0.38,0.68)	46.86 (34.79,62.86)	0.80 (0.59,1.07)	0.57 (0.42,0.74)
Egypt	219.18 (170.38,276.70)	0.78 (0.61,0.99)	321.92 (236.46,441.71)	0.77 (0.56,1.05)	-0.02 (-0.16,0.13)
Malawi	8.13 (5.47,11.49)	0.15 (0.10,0.21)	19.02 (12.99,26.58)	0.19 (0.13,0.26)	0.25 (0.11,0.41)
Morocco	44.32 (33.03,58.11)	0.35 (0.26,0.47)	53.61 (39.63,71.12)	0.43 (0.32,0.57)	0.20 (0.09,0.32)
Kuwait	7.69 (6.60,8.90)	1.10 (0.95,1.27)	8.47 (6.36,11.20)	0.77 (0.58,1.02)	-0.3 (-0.43,-0.14)
Ethiopia	37.22 (25.21,52.37)	0.12 (0.08,0.17)	89.45 (60.54,124.43)	0.15 (0.10,0.21)	0.23 (0.15,0.31)
Lebanon	7.31 (5.44,9.89)	0.47 (0.35,0.63)	10.92 (8.04,14.54)	0.63 (0.47,0.84)	0.35 (0.21,0.50)
Congo	2.51 (1.75,3.44)	0.18 (0.13,0.25)	5.44 (3.84,7.52)	0.22 (0.15,0.30)	0.19 (0.06,0.33)
Gabon	0.97 (0.67,1.32)	0.19 (0.13,0.26)	1.87 (1.28,2.56)	0.25 (0.17,0.34)	0.32 (0.19,0.48)
Iraq	42.06 (31.74,55.79)	0.42 (0.32,0.56)	106.09 (79.56,144.57)	0.58 (0.44,0.79)	0.39 (0.26,0.54)
Djibouti	0.44 (0.31,0.62)	0.16 (0.11,0.23)	0.91 (0.63,1.25)	0.17 (0.12,0.24)	0.07 (-0.04,0.20)
Rwanda	6.36 (4.28,8.94)	0.15 (0.10,0.22)	11.72 (8.04,16.18)	0.19 (0.13,0.26)	0.22 (0.07,0.37)
Bhutan	0.88 (0.61,1.25)	0.27 (0.19,0.38)	0.89 (0.62,1.26)	0.33 (0.23,0.47)	0.24 (0.12,0.37)
Mexico	214.72 (160.8,279.56)	0.49 (0.37,0.64)	220.56 (167.51,285.08)	0.51 (0.39,0.66)	0.03 (-0.01,0.08)
Burundi	4.54 (3.08,6.34)	0.14 (0.10,0.20)	10.22 (6.97,14.32)	0.15 (0.10,0.21)	0.07 (-0.06,0.20)
Tunisia	21.75 (16.28,29.31)	0.53 (0.40,0.72)	21.84 (16.19,29.23)	0.63 (0.47,0.85)	0.18 (0.08,0.30)
Mauritius	0.70 (0.47,0.97)	0.16 (0.11,0.22)	0.68 (0.48,0.93)	0.22 (0.15,0.30)	0.36 (0.20,0.56)
Kenya	19.45 (13.35,27.08)	0.14 (0.10,0.20)	45.11 (31.35,62.15)	0.18 (0.13,0.25)	0.28 (0.23,0.35)
Yemen	32.52 (24.28,43.70)	0.38 (0.29,0.51)	85.10 (62.23,113.50)	0.52 (0.38,0.70)	0.36 (0.24,0.51)
Angola	9.20 (6.32,12.87)	0.16 (0.11,0.22)	32.00 (22.19,44.35)	0.19 (0.13,0.26)	0.18 (0.05,0.35)
Democratic Republic of the Congo	34.19 (23.21,47.34)	0.15 (0.11,0.21)	86.80 (59.22,124.12)	0.18 (0.13,0.26)	0.19 (0.06,0.34)
Eritrea	2.61 (1.77,3.60)	0.15 (0.10,0.21)	6.34 (4.3,8.78)	0.19 (0.13,0.26)	0.24 (0.11,0.39)
Côte d’Ivoire	11.14 (7.73,15.50)	0.16 (0.11,0.22)	25.00 (17.44,34.83)	0.19 (0.13,0.26)	0.17 (0.04,0.3)
Uruguay	3.97 (2.88,5.20)	0.37 (0.27,0.48)	4.27 (3.12,5.61)	0.45 (0.33,0.59)	0.21 (0.11,0.35)
South Africa	33.78 (23.60,46.18)	0.20 (0.14,0.27)	39.9 (28.14,54.73)	0.20 (0.14,0.28)	0.04 (0.00,0.09)
Nicaragua	7.94 (5.72,10.53)	0.35 (0.25,0.47)	10.19 (7.37,13.31)	0.39 (0.28,0.51)	0.10 (0.00,0.22)
Madagascar	10.83 (7.51,15.06)	0.16 (0.11,0.22)	24.82 (17.3,34.36)	0.18 (0.12,0.25)	0.12 (0.00,0.23)
Seychelles	0.05 (0.04,0.07)	0.17 (0.11,0.23)	0.06 (0.04,0.08)	0.20 (0.14,0.26)	0.18 (0.04,0.34)
Comoros	0.43 (0.30,0.60)	0.16 (0.11,0.23)	0.61 (0.42,0.84)	0.20 (0.14,0.27)	0.22 (0.10,0.36)
Saint Lucia	0.29 (0.21,0.39)	0.43 (0.32,0.57)	0.25 (0.18,0.34)	0.55 (0.41,0.76)	0.29 (0.17,0.42)
Mozambique	10.32 (6.95,14.42)	0.14 (0.09,0.19)	26.87 (17.86,37.94)	0.16 (0.10,0.22)	0.14 (0.01,0.30)
Central African Republic	2.40 (1.64,3.36)	0.16 (0.11,0.22)	4.75 (3.22,6.61)	0.17 (0.11,0.23)	0.05 (-0.06,0.18)
Guinea	4.85 (3.22,6.87)	0.14 (0.09,0.20)	11.50 (7.93,15.83)	0.16 (0.11,0.22)	0.15 (0.02,0.30)
Gambia	0.82 (0.55,1.13)	0.14 (0.10,0.20)	2.29 (1.56,3.23)	0.19 (0.13,0.27)	0.35 (0.21,0.51)
Benin	4.23 (2.95,5.94)	0.15 (0.10,0.21)	12.27 (8.57,16.99)	0.17 (0.12,0.24)	0.17 (0.04,0.32)
Togo	3.40 (2.37,4.71)	0.16 (0.11,0.22)	7.56 (5.19,10.58)	0.19 (0.13,0.27)	0.22 (0.08,0.38)
Sao Tome and Principe	0.11 (0.08,0.16)	0.16 (0.11,0.22)	0.20 (0.15,0.28)	0.21 (0.15,0.29)	0.30 (0.17,0.47)
Somalia	5.65 (3.80,7.90)	0.13 (0.09,0.19)	15.01 (9.97,21.47)	0.13 (0.08,0.18)	-0.04 (-0.15,0.07)
Guam	0.08 (0.06,0.11)	0.15 (0.10,0.20)	0.11 (0.08,0.15)	0.18 (0.13,0.25)	0.23 (0.09,0.40)
Nigeria	70.28 (49.01,98.03)	0.14 (0.10,0.20)	199.07 (139.13,274.81)	0.17 (0.12,0.23)	0.17 (0.14,0.21)
Mali	6.65 (4.41,9.51)	0.13 (0.09,0.19)	20.03 (13.87,28.13)	0.16 (0.11,0.22)	0.16 (0.03,0.30)
Bermuda	0.08 (0.06,0.10)	0.47 (0.36,0.62)	0.07 (0.05,0.09)	0.55 (0.41,0.73)	0.16 (0.06,0.26)
Mauritania	1.93 (1.32,2.68)	0.17 (0.12,0.23)	4.12 (2.89,5.59)	0.20 (0.14,0.27)	0.19 (0.07,0.32)
Ghana	13.97 (9.58,19.09)	0.17 (0.12,0.23)	30.95 (21.70,42.52)	0.21 (0.15,0.29)	0.26 (0.15,0.40)
Senegal	7.03 (4.83,9.91)	0.16 (0.11,0.22)	14.84 (10.37,20.66)	0.19 (0.13,0.27)	0.20 (0.08,0.37)
Guinea-Bissau	0.90 (0.62,1.25)	0.15 (0.11,0.21)	1.80 (1.24,2.53)	0.18 (0.12,0.25)	0.17 (0.04,0.32)
Northern Mariana Islands	0.03 (0.02,0.03)	0.15 (0.11,0.21)	0.03 (0.02,0.04)	0.22 (0.16,0.30)	0.45 (0.30,0.64)
Cook Islands	0.01 (0.01,0.02)	0.15 (0.10,0.20)	0.01 (0.01,0.01)	0.19 (0.13,0.26)	0.28 (0.15,0.45)
Niger	6.27 (4.19,8.87)	0.13 (0.09,0.18)	19.91 (13.44,27.98)	0.14 (0.09,0.19)	0.06 (-0.07,0.19)
Saudi Arabia	48.40 (37.95,61.73)	0.58 (0.45,0.74)	71.36 (53.62,92.36)	0.74 (0.55,0.95)	0.27 (0.16,0.40)
Bolivia (Plurinational State of)	7.91 (5.66,10.89)	0.23 (0.17,0.32)	12.27 (8.83,16.51)	0.25 (0.18,0.33)	0.05 (-0.04,0.17)
Saint Vincent and the Grenadines	0.23 (0.17,0.30)	0.42 (0.31,0.56)	0.17 (0.13,0.23)	0.51 (0.38,0.67)	0.20 (0.10,0.31)
American Samoa	0.03 (0.02,0.04)	0.13 (0.09,0.18)	0.04 (0.03,0.06)	0.18 (0.12,0.25)	0.38 (0.23,0.58)
Sierra Leone	2.98 (2.05,4.21)	0.15 (0.11,0.22)	7.77 (5.35,10.76)	0.18 (0.13,0.25)	0.19 (0.05,0.35)
Saint Kitts and Nevis	0.08 (0.06,0.11)	0.45 (0.33,0.61)	0.09 (0.07,0.12)	0.56 (0.41,0.74)	0.24 (0.13,0.37)
High SDI	10935.98 (9197.71,12981.57)	4.67 (3.93,5.54)	13913.9 (11963.49,16167.92)	6.30 (5.42,7.32)	0.35 (0.29,0.41)
Palau	0.01 (0.01,0.01)	0.16 (0.11,0.22)	0.01 (0.01,0.01)	0.20 (0.14,0.27)	0.24 (0.09,0.45)
Liberia	1.79 (1.25,2.52)	0.16 (0.11,0.23)	4.63 (3.20,6.39)	0.19 (0.13,0.27)	0.19 (0.07,0.34)
Colombia	61.21 (45.07,81.37)	0.41 (0.30,0.54)	66.88 (49.33,89.78)	0.45 (0.33,0.60)	0.10 (-0.01,0.22)
Oman	4.54 (3.40,6.07)	0.46 (0.34,0.61)	6.93 (5.13,9.17)	0.54 (0.40,0.71)	0.18 (0.07,0.31)
Botswana	1.48 (1.02,2.07)	0.21 (0.14,0.29)	2.21 (1.54,3.06)	0.24 (0.17,0.33)	0.17 (0.06,0.31)
Costa Rica	5.87 (4.43,7.74)	0.41 (0.31,0.55)	6.28 (4.68,8.25)	0.44 (0.33,0.58)	0.07 (-0.04,0.19)
South Asia	1521.15 (1073.06,2130.22)	0.28 (0.20,0.39)	2164.46 (1532.65,3011.97)	0.31 (0.22,0.43)	0.12 (0.09,0.16)
Tuvalu	0.00 (0.00,0.01)	0.12 (0.08,0.17)	0.01 (0.01,0.01)	0.17 (0.12,0.24)	0.44 (0.27,0.65)
Palestine	5.09 (3.82,6.75)	0.42 (0.31,0.55)	14.32 (10.57,19.48)	0.60 (0.45,0.82)	0.44 (0.30,0.63)
San Marino	0.15 (0.12,0.19)	2.30 (1.78,2.93)	0.18 (0.14,0.23)	2.38 (1.83,3.06)	0.03 (-0.06,0.13)
Qatar	0.81 (0.60,1.10)	0.53 (0.39,0.72)	3.48 (2.65,4.61)	0.67 (0.51,0.89)	0.27 (0.16,0.40)
Greenland	0.57 (0.43,0.74)	3.20 (2.41,4.11)	0.66 (0.50,0.84)	4.30 (3.31,5.52)	0.34 (0.20,0.52)
Afghanistan	29.30 (21.38,40.11)	0.46 (0.33,0.63)	101.33 (74.73,139.34)	0.47 (0.35,0.64)	0.02 (-0.07,0.13)
United Republic of Tanzania	23.24 (16.09,32.25)	0.16 (0.11,0.22)	53.25 (36.71,73.76)	0.17 (0.12,0.24)	0.12 (0.00,0.27)
United States Virgin Islands	0.19 (0.15,0.26)	0.47 (0.35,0.61)	0.14 (0.11,0.19)	0.54 (0.40,0.71)	0.16 (0.06,0.27)
Sudan	48.88 (36.14,66.55)	0.44 (0.32,0.59)	116.73 (86.96,154.42)	0.58 (0.43,0.76)	0.32 (0.20,0.50)
Nepal	24.74 (17.57,34.98)	0.24 (0.17,0.34)	44.68 (31.05,62.09)	0.36 (0.25,0.50)	0.50 (0.36,0.69)
Middle SDI	2788.36 (2094.89,3662.48)	0.36 (0.27,0.48)	3385.45 (2549.53,4401.05)	0.46 (0.35,0.60)	0.22 (0.19,0.25)
High-middle SDI	4885.82 (3932.28,6017.12)	1.21 (0.97,1.48)	4710.52 (3868.76,5723.47)	1.44 (1.18,1.75)	0.19 (0.16,0.23)
South Sudan	5.33 (3.61,7.40)	0.16 (0.11,0.23)	9.14 (6.39,12.61)	0.17 (0.12,0.24)	0.06 (-0.05,0.19)
Puerto Rico	10.86 (9.07,13.15)	0.81 (0.68,0.99)	6.30 (5.08,7.78)	0.83 (0.67,1.03)	0.02 (-0.07,0.13)
Lesotho	1.78 (1.22,2.48)	0.18 (0.13,0.26)	1.99 (1.39,2.78)	0.23 (0.16,0.32)	0.22 (0.10,0.38)
Cameroon	10.13 (7.00,14.14)	0.17 (0.12,0.24)	31.28 (21.66,43.42)	0.21 (0.14,0.28)	0.19 (0.08,0.33)
Low SDI	589.16 (422.05,809.91)	0.20 (0.14,0.27)	1311.56 (927.82,1800.27)	0.22 (0.16,0.30)	0.05 (0.02,0.08)
Zimbabwe	11.48 (8.02,16.02)	0.19 (0.13,0.27)	15.41 (10.71,21.57)	0.20 (0.14,0.28)	0.06 (-0.04,0.19)
Tokelau	0.00 (0.00,0.00)	0.12 (0.08,0.17)	0.00 (0.00,0.00)	0.15 (0.10,0.21)	0.27 (0.13,0.47)
Uganda	14.66 (9.87,20.61)	0.14 (0.10,0.20)	42.02 (29.16,57.7)	0.18 (0.12,0.24)	0.24 (0.12,0.40)
Zambia	8.14 (5.60,11.27)	0.17 (0.12,0.24)	18.79 (13,25.86)	0.19 (0.13,0.26)	0.11 (0.00,0.24)
Namibia	1.51 (1.04,2.14)	0.20 (0.14,0.28)	2.40 (1.68,3.31)	0.22 (0.16,0.31)	0.11 (-0.01,0.27)
Cabo Verde	0.32 (0.22,0.44)	0.16 (0.12,0.23)	0.45 (0.32,0.61)	0.21 (0.15,0.29)	0.30 (0.18,0.49)
Eswatini	0.90 (0.62,1.27)	0.19 (0.13,0.27)	1.23 (0.86,1.69)	0.23 (0.16,0.32)	0.23 (0.10,0.37)
Burkina Faso	8.11 (5.39,11.48)	0.14 (0.10,0.20)	20.08 (13.54,28.18)	0.16 (0.11,0.22)	0.10 (-0.03,0.27)
Monaco	0.11 (0.09,0.14)	2.28 (1.75,2.97)	0.16 (0.12,0.21)	2.35 (1.79,3.04)	0.03 (-0.07,0.13)
Chad	4.78 (3.18,6.80)	0.14 (0.09,0.19)	14.91 (10.11,21.29)	0.15 (0.10,0.21)	0.09 (-0.03,0.24)
Nauru	0.01 (0.00,0.01)	0.12 (0.08,0.17)	0.01 (0.01,0.01)	0.16 (0.11,0.22)	0.31 (0.17,0.50)
Niue	0.00 (0.00,0.00)	0.14 (0.09,0.19)	0.00 (0.00,0.00)	0.19 (0.13,0.26)	0.36 (0.18,0.57)
Low-middle SDI	1690.07 (1243.63,2287.41)	0.30 (0.22,0.40)	2327.06 (1707.23,3149.61)	0.33 (0.25,0.45)	0.12 (0.09,0.15)
